# Supplementary material for: Validation of the FEEL-KJ: An Instrument to Measure Emotion Regulation Strategies in Children and Adolescents
Source: PLoS One. 2015 Sep 2;10(9):e0137080. doi: 10.1371/journal.pone.0137080 (PMC4557990; doi:10.1371/journal.pone.0137080)
Supplement: S1 Dataset — (ZIP) [file pone.0137080.s002.zip]

Archive with 9 entries (8 files):
- FEEL data/FEEL data/
- FEEL data/FEEL data/FEEL.csv
- FEEL data/FEEL data/FEEL_CBCL.csv
- FEEL data/FEEL data/FEEL_CDI.csv
- FEEL data/FEEL data/FEEL_CERQ.csv
- FEEL data/FEEL data/FEEL_EDI.csv
- FEEL data/FEEL data/FEEL_SPPA.csv
- FEEL data/FEEL data/FEEL_test_retest.csv
- FEEL data/Label information.txt
