# Supplementary material for: Validation of the FEEL-KJ: An Instrument to Measure Emotion Regulation Strategies in Children and Adolescents
Source: PLoS One. 2015 Sep 2;10(9):e0137080. doi: 10.1371/journal.pone.0137080 (PMC4557990; doi:10.1371/journal.pone.0137080)
Supplement: S1 Dataset — (ZIP) [file pone.0137080.s002.zip › FEEL data/FEEL data/FEEL.csv]

ID	geslacht	leeftijd	Scholing	hollklasse	Boos1	Boos2	Boos3	Boos4	Boos5	Boos6	Boos7	Boos8	Boos9	Boos10	Boos11	Boos12	Boos13	Boos14	Boos15	Boos16	Boos17	Boos18	Boos19	Boos20	Boos21	Boos22	Boos23	Boos24	Boos25	Boos26	Boos27	Boos28	Boos29	Boos30	Bang1	Bang2	Bang3	Bang4	Bang5	Bang6	Bang7	Bang8	Bang9	Bang10	Bang11	Bang12	Bang13	Bang14	Bang15
00806605a	1	12	999		3	2	3	3	5	4	3	5	3	1	2	3	1	4	4	3	3	3	1	3	2	3	1	4	3	2	4	3	3	3	3	1	3	3	5	3	3	4	2	2	2	2	1	2	1
01000104b	1	18	999	3	3	2	3	3	4	5	1	3	1	2	2	2	5	4	2	1	3	2	1	5	1	5	5	1	1	5	1	3	1	1	1	1	1	5	1	5	1	3	1	3	3	3	1	2	5
01005148b	2	12	999	2	2	4	4	4	4	4	2	3	2	1	3	3	3	3	3	3	4	4	4	3	3	2	3	2	2	4	5	3	3	1	3	4	5	4	4	4	2	1	2	2	3	4	3	2	4
01001770a	2	15	9	3	1	1	1	2	1	1	1	2	4	1	1	1	3	5	3	1	1	1	1	3	1	5	5	5	4	1	1	1	1	5	1	4	4	4	4	4	2	1	1	5	5	5	1	3	3
00800316a	1	16	8	2	3	1	1	5	4	3	3	1	1	1	1	1	4	1	1	1	2	1	1	1	2	2	2	4	1	1	5	3	3	3	1	1	1	1	1	1	1	1	1	1	1	1	1	1	1
00804966b	2	17	8	1	4	5	4	4	3	4	3	4	4	2	4	3	4	4	4	4	4	4	4	4	4	4	4	3	4	2	4	4	3	3	4	4	4	4	3	4	2	2	2	3	4	4	2	4	4
00805295b	1	18	8	2	3	3	3	3	4	5	3	3	2	3	3	3	4	4	3	4	4	4	3	3	2	4	4	3	2	3	3	3	2	2	3	3	4	4	3	4	2	2	2	3	3	3	3	3	3
00902241a	2	18	8	2	2	5	3	3	1	4	1	3	1	2	4	3	1	2	3	3	3	4	4	5	4	3	1	2	1	2	3	5	3	2	3	5	5	5	1	5	1	2	2	1	2	5	1	4	3
00904660a	2	17	8	3	2	4	3	3	5	3	4	4	3	4	4	2	4	3	3	2	3	3	4	5	1	3	4	4	3	3	3	3	3	2	3	4	4	4	4	3	2	4	3	1	2	2	4	3	2
00905805a	1	18	8	3	4	3	2	2	3	2	4	4	3	2	4	4	4	3	2	2	2	3	2	3	2	4	3	3	4	3	2	3	3	3	3	3	3	3	2	3	2	3	2	2	4	3	1	3	3
00905805b	2	18	8	3	4	4	1	1	2	3	2	3	1	1	4	3	3	4	3	3	1	3	4	4	4	4	3	4	1	1	1	4	2	1	3	5	1	1	1	4	1	3	1	1	4	1	1	4	2
01000142b	2	17	8	3	3	4	4	4	2	4	2	2	3	3	3	3	3	3	3	3	4	4	4	4	3	3	2	3	3	3	4	3	3	3	2	4	4	4	3	4	2	2	2	3	3	3	2	3	3
01000221b	2	17	8	3	3	2	3	2	4	3	4	4	4	3	3	2	2	2	3	3	3	3	2	2	3	3	3	4	4	2	2	3	3	2	3	1	4	3	5	3	4	4	4	3	2	2	1	1	3
01000276a	1	18	8	2	5	5	4	4	2	3	1	2	1	2	4	3	1	1	3	3	4	2	4	3	2	1	1	4	3	3	4	4	2	1	3	4	4	5	3	3	1	1	1	2	3	3	1	2	1
01001589b	1	18	8	3	4	2	4	5	4	5	2	3	2	3	4	5	3	4	4	3	5	5	1	5	4	4	3	3	2	3	5	3	5	2	5	2	4	4	2	4	2	3	2	3	4	4	2	3	2
01001770b	1	18	8	3	4	4	3	3	2	4	1	3	2	4	4	3	3	3	3	3	3	4	4	4	4	4	2	2	3	3	3	4	3	1	4	3	3	3	4	4	2	4	3	4	4	3	1	3	4
01002128a	2	18	8	2	5	4	4	3	3	4	3	4	3	3,83853164123637	5	2	3	4	3	3	3	4	4	3	2	4	3	4	4	2	3	3	2	3	4	3	3	3	4	3	4	4	4	3	4	2	3	3	4
01007729a	1	18	8	3	4	3	3	5	5	5	3	3	2	2	4	4	2	5	2	1	4	4	3	4	2	5	3	3	2	1	5	5	2	4	2	2	5	5	5	5	1	5	1	4	4	5	1	1	1
01007729b	2	18	8	3	4	2	2	3	5	4	2	3	3	1	3	4	1	1	3	3	3	4	2	5	3	3	1	1	3	3	3	4	3	2	4	1	4	4	2	3	1	3	2	3	4	4	1	3	4
01008161a	2	18	8	2	2	3	2	3	4	4	3	4	4	2	3	2	4	4	2	3	3	4	3	4	3	5	5	5	2	2	2	2	3	3	3	3	3	3	4	4	2	1	4	3	5	1	2	3	2
0000000A	2	11	7	3	4	4	5	5	2	4	1	2	1	2	4	3	4	4	3	2	5	5	3	3	2	4	4	2	2,70449911179405	2	5	4	1	3	1	5	5	5	4	5	1	2	5	4	5	5	5	2	3
00600381a	1	13	7	2	4	3	4	4	3	3	2	3	2	3	4	2	2	4	3	4	2	3	3	4	2	4	3	4	3	1	2	3	2	3	4	4	5	3	3	4	1	3	2	4	5	4	1	2	5
00600537a	1	13	7	2	3	2	4	5	5	4	2	5	4	1	3	2	1	3	4	2	3	4	3	3	4	3	1	5	4	2	4	3	4	3	4	2	4	5	5	3	1	4	1	5	4	3	1	2	5
00601360a	2	15	7	2	3	4	4	4	3	4	2	3	1	3	4	2	3	1	2	4	4	3	4	2	4	2	2	4	2	2	4	4	2	3	4	4	4	4	2	3	2	3	2	3	3	2	2	2	3
00603899a	2	14	7	3	2	5	4	3	4	2	4	5	3	1	3	2	5	4	3	4	4	2	1	5	1	4	4	5	5	3	2	3	2	5	2	1	3	4	1	4	1	5	3	4	3	4	1	5	1
00606881a	2	16	7	3	4	5	3	4	1	2	2	2	2	5	4	5	4	3	1	4	2	2	4	1	1	2	3	5	3	2	2	3	2	3	2	4	3	4	3	4	4	4	2	4	4	5	3	1	3
00700082a	2	12	7	3	4	4	4	5	2	4	1	3	2	4	3	1	1	1	4	1	4	4	3	4	2	3	4	2	3	2	4	4	2	1	4	4	4	4	1	4	2	1	1	4	4	4	2	1	4
00700082b	2	12	7	3	3	3	4	3	5	4	1	4	1	3	3	3	4	4	4	3	4	4	3	3	2	4	3	2	2	2	3	3	3	3	3	3	4	4	4	4	1	4	2	4	3	4	2	2	4
00700562a	2	13	7	2	3	2	3	4	5	4	2	2	2	3	3	3	3	3	3	2	3	4	2	4	4	3	3	1	3	3	4	4	4	1	4	2	2	4	3	4	2	3	1	4	3	4	2	2	3
00700804A	1	13	7	3	1	3	4	4	1	4	1	2	4	3	2	1	1	5	3	5	3	1	3	2	1	3	1	3	1	3	5	3	1	1	2	4	3	3	1	3	1	1	2	3	3	1	1	5	3
00700804b	1	12	7	4	4	5	5	4	1	5	1	3	1	3	4	3	4	1	4	3	5	5	4	5	4	2	3	2	1	3	5	5	5	5	5	4	5	5	1	5	1	1	2	3	4	5	5	1	5
00701235b	2	12	7	3	3	4	5	3	1	3	4	2	4	4	4	4	2	3	3	2	4	4	3	3	4	4	3	2	2	2	4	4	3	3	2	4	2	1	1	2	1	2	5	2	2	2	1	5	1
00701982a	2	12	7	2	4	3	2	2	1	5	1	1	1	3	1	5	1	2	1	3	3	5	1	5	5	4	1,85169466609926	1	1	1	2	3	3	1	5	1	2	3	5	5	1	1	1	1	1	1	1	1	1
00702160A	2	13	7	2	2	2	3	5	5	2	4	3	3	1	1	2	3	2	5	1	3	4	1	4	4	5	3	2	4	1	5	2	2	3	3	1	2	3	2	3	1	1	2	2	4	3	1	2	2
00702262a	2	12	7	3	3	4	1	5	1	5	1	1	1	1	1	5	3	2	5	1	5	5	3	3	1	1	2	1	1	1	5	5	3	1	5	2	5	5	1	5	1	1	1	2	3	3	1	4	3
00702288B	2	13	7	3	3	2	3	4	3	3	4	3	3	3	3	2	3	4	4	3	4	3	3	4	2	3	4	4	3	4	4	4	2	3	2	3	4	3	1	3	1	1	1	1	2	2	1	4	3
00702607a	1	13	7		1	5	1	1	5	1	1	4	1	3	2	1	1	1	1	1	1	1	1	1	4	1	1	1	1	5	1	3	1	4	1	1	1	1	1	1	3	4	1	2	2	2	1	1	1
00702723a	1	11	7	3	4	2	3	3	4	3	4	3	4	2	3	3	1	4	3	3	3	4	3	4	4	4	4	4	3	3	3	2	2	4	3	3	3	2	3	3	2	1	3	2	3	3	2	4	4
00702904a	2	12	7	3	3	3	5	5	3	5	1	3	1	3	3	3	1	1	5	1	5	5	3	3	5	1	3	3	1	5	5	5	5	3	3	3	4	5	2	5	1	4	1	3	3	3	1	1	5
00703479a	2	14	7	2	4	4	2	2	3	2	3	3	4	2	4	3	3	2	3	4	2	3	3	2	1	2	3	5	4	3	2	4	3	4	4	3	4	4	3	4	1	3	2	5	5	4	2	3	5
00703482a	2	12	7	2	2	1	4	4	3	4	3	2	2,08966600623787	3	3	3	2	2	3	4	4	4	3	2	3	4	3	2	2	2	4	3	2	3	3	3	4	4	3	4	3	3	3	4	3	4	2	2	4
00703722a	2	12	7	4	3	3	4	4	4	3	4	3	1	4	4	3	2	1	3	3	3	4	2	5	4	1	1	2	2	5	4	3	3	2	2	2	3	3	4	4	1	1	1	4	1	2	1	3	2
00703722b	2	13	7	3	4	5	4	5	1	5	3	3	2	4	4	3	2	3	4	4	4	4	4	4	3	5	5	3	5	1	5	4	3	1	4	3	5	5	1	4	1	1	3	3	3	3	4	5	4
00704462a	2	13	7	2	1	3	4	4	3	4	2	3	1	3	4	4	2	2	4	4	4	4	4	4	4	2	2	3	2	3	4	5	4	2	3	3	4	4	5	4	1	4	1	5	4	4	1	3	4
00704474a	2	11	7	3	3	4	5	5	5	5	1	5	1	5	5	5	1	1	5	5	5	5	5	5	5	1	2	1	5	5	5	5	5	1	5	5	5	4	4	3	2	2	2	4	5	5	1	3	5
00704474b	1	12	7	2	3	2	2	2	2	3	2	2	3	3	2	2	3	4	2	3	2	3	3	3	2	2	1	3	2	2	2	3	3	3	3	3	3	1	4	4	3	4	1	1	1	1	1	1	2
00704835a	2	17	7	2	5	3	4	4	3	2	3	4	4	4	5	3	1	2	4	4	4	2	3	2	2	2	1	5	3	3	4	4	2	3	4	3	4	4	3	2	3	4	3	4	4	2	1	3	4
00704951a	1	12	7	1	3	3	3	2	4	1	5	1	3	1	3	3	2	4	3	2	2	2	3	3	2	4	1	3	4	1	3	3	2	1	3	1	2	3	5	3	1	4	5	5	3	1	1	3	2
00704951b	1	12	7	2	4	3	4	4	2	3	2	1	3	2	3	3	3	3	3	2	4	4	4	4	3	3	4	3	3	3	4	3	3	1	3	3	4	4	3	4	3	1	2	4	3	4	3	3	1
00705021a	2	12	7	2	3	4	3	5	3	2	3	3	1	4	3	3	1	2	2	3	4	4	2	5	4	1	2	2	2	5	3	1	3	1	2	4	3	2	2	2	1	1	1	5	3	3	2	2	2
00705021b	2	11	7	1	3	4	5	4	3	4	1	3	2	4	3	1	1	2	3	3	5	4	2	3	3	1	1	4	1	3	4	4	5	3	3	2	4	4	3	4	1	1	1	3	1	3	3	5	4
00705108a	2	17	7	3	2	3	2	4	4	2	3	3	3	4	3	2	2	5	2	2	3	3	3	4	3	5	4	2	3	2	3,24158615884065	3	2	5	4	3	4	4	2	4	2	2	3	3	4	4	2	3	4
00705602b	2	13	7	4	1	4	3	2	1	2	1	3	4	1	2	1	5	2	4	1	3	1	4	3	2	4	5	3	2	1	3	1	2	2	1	4	2	3	1	1	3	5	5	5	3	4	1	2	2
00706043a	2	14	7	5	1	2,06489771813005	1	3	2	1	2	3	5	1	1	1	1	2	1	1	2	1	4	3	4	2	3	4	5	3	1	1	4	5	2	2	5	1	4	4	1	1	2	1	4	5	1	3	5
00706377b	2	13	7	3	4	3	3	5	5	5	1	2	2	1	4	1	4	1	4	3	3	4	1	3	3	2	1	1	1	2	4	4	1	4	3	3	2	4	5	5	1	2	2	1	1	5	1	1	5
00706506b	1	13	7	5	3	3	4	5	4	4	1	3	2	2	3	3	3	2	3	3	2	4	3	5	1	2	3	3	2	4	4	2	4	1	3	2	3	5	5	3	1	2	1	3	4	2	1	1	2
00706670a	2	13	7	3	4	3	3	3	3	3	3	3	2	2	4	3	1	3	2	3	2	3	3	3	3	3	3	3	3	3	2	3	3	3	3	3	2	3	3	3	4	4	4	4	3	3	2	3	3
00706887a	1	14	7	2	3	1	3	2	5	2	4	3	4	2	3	2	4	4	4	2	3	3	2	3	2	5	4	3	4	2	3	3	1	4	3	2	4	4	3	3	2	1	2	4	4	3	1	2	4
00706938a	1	12	7	2	2	3	4	4	2	5	2	3	1	4	4	3	2	2	3	3	4	4	4	4	5	2	2	2	1	4	3	4,23196803809519	3	2	3	3	4	4	4	4	3	3	3	4	1	4	2	3	4
00706938b	1	12	7	2	1	4	2	2	4	3	4	4	4	3	4	2	2	1	4	3	3	2	3	4	3	2	2	4	4	2	2	4	3	3	4	3	4	4	4	4	2	3	2	4	4	4	2	2	4
00706983a	2	12	7	3	4	3	4	5	3	4	2	2	1	4	3	3	2	2	4	3	3	4	3	4	4	3	2	3	3	2	3	4	4	2	4	3	4	4	2	3	2	3	2	3	3	3	2	3	4
00706983b	2	11	7	2	5	4	5	4	1	4	2	1	1	4	3	3	1	3	4	4	4	5	5	4	3	2	5	3	5	3	5	5	2	1	5	5	5	5	5	5	1	2	1	5	4	5	1	1	5
00714071a	2	17	7	2	4	4	3	2	3	4	3	3	3	4	4	3	2	3	3	4	2	3	5	3	3	4	2	3	3	2	3	4	2	1	2	4	3	4	2	4	1	1	1	3	4	4	1	1	4
00714131b	2	12	7	3	3	3	4	5	3	4	2	3	2	1	5	2	2	3	2	2	3	4	2	3	3	3	2	4	2	3	3	2	3	2	3	3	4	4	3	3	2	3	1	3	3	4	2	3	2
00714513a	2	16	7	2	3	4	2	3	1	4	1	1	3	2	3	1	2	4	2	2	2	4	4	3	3	4	4	2	1	1	2	3	1	1	3	4	2	3	1	4	1	2	3	2	2	1	1	4	1
00800019a	1	12	7	3	4	3	4	4	3	5	1	2	3	4	5	1	2	3	2	2	3	4	5	5	4	4	3	4	1	4	3	4	2	1	4	2	3	2	4	5	1	1	2	3	4	3	2	2	4
00800019b	1	12	7	3	3	4	4	4	2	4	2	3	2	1	3	3	2	3	4	2	3	4	3	3	3	3	3	2	2	3	4	3	2	2	4	3	4	4	2	4	5	4	2	3	3	2	2	3	4
00800031a	2	12	7	4	3	4	4	3	2	5	3	2	3	4	4	2	3	4	4	5	3	4	4	3	1	3	4	3	5	3	5	5	4	1	3	3	4	5	3	3	4	3	4	4	3	3	2	4	4
00800053a	2	14	7	3	1	3	3	4	5	5	1	3	1	3	3	1	3	2	3	3	4	5	2	4	4	3	2	3	2	3	1	3	2	1	1	2	3	4	3	3	1	3	1	4	3	1	1	1	4
00800077b	2	13	7	4	3	3	4	5	3	5	1	1	1	3	5	5	1	1	5	3	5	5	3	3	5	1	1	1	1	5	5	3	3	1	5	3	5	5	3	5	1	1	1	3	5	5	1	1	5
00800078a	2	12	7	3	3	5	3	5	1	4	2	2	2	3	3	2	2	3	4	3	1	3	4	4	3	2	2	2	3	4	4	4	2	2	3	5	4	4	1	4	1	1	1	3	4	4	2	2	3
00800175a	2	18	7	1	3	4	4	4	2	3	2	2	2	3	4	3	2	4	4	2	3	4	5	4	2	3	2	4	3	2	4	4	3	3	4	3	4	4	3	4	1	2	1	3	4	4	1	2	4
00800184a	2	12	7	3	3	4	5	5	3	4	2	2	3	4	5	1	4	5	2	3	4	5	3	4	2	3	4	2	3	4	4	3	4	5	3	4	5	4	3	5	3	3	2	3	4	4	4	3	5
00800200b	2	12	7	4	3	4	5	5	2	4	2	3	2	2	3	3	2	2	4	3	5	5	5	4	4	4	5	3	2	3	4	4	3	2	3	4	5	5	1	4	2	3	2	1	3	3	3	4	3
00800216a	2	14	7	2	3	3	4	4	2	4	2	2	2	4	5	3	1	1	4	3	5	5	4	3	3	2	1	3	1	2	4	4	3	2	3	4	4	4	1	4	1	2	2	4	4	3	1	4	3
00800298a	1	17	7	4	4	2	3	3	4	4	1	2	4	2	3	3	3	3	4	3	3	4	2	4	3	3	2	3	3	3	3	3	3	2	3	3	4	3	3	4	2	2	2	2	3	3	1	2	3
00800428a	1	12	7	5	2	2	4	3	3	3	2	2	2	3	2	2	2	3	2	2	3	3	3	2	2	3	3	2	2	4	3	3	3	3	2	2	4	3	3	3	3	2	2	2	2	2	3	2	2
00800428b	2	12	7	3	4	4	5	5	5	5	3	4	5	5	4	4	2	1	5	5	5	5	5	5	5	1	5	3	3	3	5	5	5	5	3	3	5	5	5	5	3	3	3	3	3	3	3	3	5
00800459a	2	15	7	3	3	4	4	5	3	4	2	3	2	3	3	4	2	2	3	4	4	4	3	3	3	3	2	2	1	3	4	4	3	3	3	3	3	3	3	3	3	2	2	2	3	2	3	3	5
00800632a	1	11	7	4	1	1	1	2	2	3	1	1	1	2	1	1	1	1	2	1	1	2	1	2	1	1	1	2	1	3	2	1	1	2	2	1	2	2	1	3	3	2	2	5	1	1	1	1	2
00800670a	1	16	7	2	4	2	3	3	4	5	3	4	2	1	3	4	3	3	4	3	4	3	4	4	3	2	2	2	2	4	4	4	3	2	3	3	4	4	2	3	4	3	3	4	4	3	2	2	4
00800691a	1	12	7	1	3	1	2	4	5	2	3	2	2	2	4	2	1	3	2	3	2	2	1	4	3	1	1	3	4	5	3	3	2	3	2	2	3	3	4	3	3	4	2	2	5	2	1	2	2
00800691b	2	12	7	3	4	4	5	5	3	4	3	4	2	5	3	3	2	3	4	4	3	5	4	2	3	1	3	4	3	5	3	4	5	3	3	4	4	4	5	4	3	5	3	4	5	5	3	4	4
00800734a	1	13	7	3	3	5	4	2	2	4	3	3	1	1	3	1	4	3	1	3	4	3	4	4	2	3	3	4	2	4	3	4	1	3	5	4	5	5	2	5	1	3	2	4	1	3	1	1	5
00800758a	2	12	7	3	3	4	4	4	5	5	1	4	4	3	4	5	1	3	5	4	5	4	5	3	4	4	3	1	5	2	1	4	5	1	5	4	4	4	5	5	4	4	4	3	4	5	1	3	5
00800771a	2	12	7	3	3	4	3	4	2	4	1	2	1	3	4	2	1	2	2	2	3	4	4	2	1	2	1	2	1	3	4	5	1	2	4	2	5	5	3	4	1	1	1	2	1	4	1	2	4
00800879a	1	13	7	3	4	4	5	5	3	5	1	3	1	3	4	4	1	1	5	3	5	5	5	5	3	1	1	2	2	3	5	5	3	2	4	4	4	5	5	5	5	1	1	3	4	5	1	2	4
00800910b	2	13	7	3	4	2	3	4	4	4	2	3	2	3	3	4	1	3	3	2	4	4	3	5	3	1	2	2	3	5	4	3	3	2	3	3	4	4	3	4	2	3	1	3	4	4	1	3	3
00800920A	2	12	7	3	3	1	2	2	5	3	4	5	5	2	2	1	4	5	2	4	1	2	1	3	3	1	5	3,99476726063614	3	3	2	2	3	3	4	1	1	1	3	3	4	5	5	4	3	2	4	4	2
00800934a	2	13	7	3	3	4	3	2	2	3	3	2	3	1	3	2	2	3	3	3	4	3	3	4	4	2	1	2	4	3	3	2	3	2	3	3	4	4	3	3	1	4	2	4	3	3	1	3	4
00800981a	1	12	7	3	3	4	5	5	2	5	2	3	2	3	4	4	3	3	3	3	4	5	4	5	3	3	4	3	2	2	4	5	1	2	5	4	4	5	1	5	1	3	2	5	4	5	2	3	5
00800981b	2	12	7	3	3	3	3	4	2	3	1	3	3	3	2	2	2	2	3	3	4	3	3	4	3	3	3	3	3	3	3	4	3	3	4	4	5	3	3	5	1	3	2	3	3	3	3	3	5
00801064a	1	12	7	3	2	3	4	4	5	3	2	1	3	4	5	2	4	2	2	4	3	2	1	5	1	1	1	3	4	5	3	2	3	5	2	1	4	2	5	1	5	5	2	5	3	4	3	2	5
00801064b	1	12	7	1	5	4	5	4	3	4	2	5	4	5	5	4	5	1	5	5	4	5	5	5	4	1	3	3	4	1	4	4	4	3	5	5	5	5	3	5	2	3	2	5	5	5	4	1	5
00801094b	2	11	7	2	3	4	2	3	3	4	1	4	4	3	3	3	2	2	4	3	3	4	4	4	4	3	3	4	3	3	3	3	3	3	4	4	3	2	3	4	1,82039395704738	3	3	3	4	3	1	3	4
00801149a	2	11	7	3	5	2	1	4	3	5	3	4	2	2	4	2	1	1	2	4	1	1	3	2	2	1	1	3	4	1	4	4	2	1	2	2	3	4	3	1	1	2	1	3	2	4	1	3	4
00801149b	2	13	7	3	4	4	3	4	3	2	4	3	4	3	3	3	2	3	3	2	2	2	3	4	3	3	3	2	4	2	3	2	3	3	4	4	5	4	2	3	2	3	3	3	4	3	2	2	3
00801151a	2	12	7	3	2	1	3	1	4	2	4	3	3	2	1	1	2	3	2	2	3	3	3	3	3	2	1	4	5	3	2	2	1	3	3	3	4	2	2	3	1	1	5	3	1	3	1	2	4
00801151b	1	12	7	3	4	3	2	4	3	4	5	3	1	1	5	2	4	5	2	2	3	3	1	4	3	5	2	3	2	3	3	3	1	3	3	3	3	2	3	3	1	1	3	5	1	2	1	3	3
00801227a	1	13	7	3	2	1	3	4	4	4	3	3	2	4	4	3	1	3	4	3	2	3	1	3	3	3	3	2	1	2	3	2	3	2	3	1	3	2	4	3	1	1	1	3	3	3	1	1	4
00801315a	1	11	7	3	2	2	3	2	4	3	1	2	2	1	2	2	1	2	2	2	2	2	3	2	2	2	2	4	2	4	3	3	2	2	3	2	2	2	4	3	1	1	2	2	2	2	2	2	3
00801369a	2	12	7	2	4	5	3	4	1	5	1	3	1	3	3	5	5	2	4	3	4	5	5	4	4	3	4	2	3	3	4	5	3	2	4	5	4	4	1	5	1	3	3	5	5	3	5	3	3
00801420a	2	13	7	4	3	3	2	3	3	2	2	4	3	1	5	3	1	1	3	3	3	2	5	1	1	1	1	5	3	2	3	5	3	1	3	4	1	1	1	1	1	3	3	5	5	1	1	5	1
00801456a	1	12	7	3	3	4	4	4	2	4	1	2	1	4	4	4	1	3	3	4	4	4	4	4	3	3	1	2	3	3	4	4	3	2	4	4	4	4	2	4	2	2	1	3	3	3	2	4	3
00801553b	1	12	7	5	2	1	1	1	3	1	5	2	1	1	4	1	1	2	5	1	1	1	1	2	1	2	1	4	4	2	1	1	1	1	5	1	4	5	3	5	1	1	1	2	1	3	1	2	5
00801585a	1	12	7	2	4	3	4	4	4	4	2	3	4	2	3	4	4	1	3	2	4	4	4	4	4	3	3,30602444910863	2	1	2	4	5	3,74661522044495	4	4	4	4	4	3	4	2	2	4	4	4	2	2	1	4
00801585b	1	12	7	3	3	3	4	3	2	4	3	2	2	3	4	2	3	2	2	3	4	4	3	3	3	2	3	2	3	3	4	3	2	2	3	2	4	3	4	4	1	4	2	2	2	2	2	3	4
00801742a	2	13	7	3	3	4	2	3	1	4	2	3	4	3	5	1	4	5	1	3	3	4	4	2	1	5	5	4	3	1	3	2	3	4	5	4	5	3	2	4	1	1	4	5	5	3	1	3	5
00801769a	2	14	7	1	3	3	2	2	4	3	3	2	2	3	3	4	4	4	4	3	4	3	3	3	3	4	4	2	3	2	3	3	3	2	2	2	3	3	3	3	3	3	3	4	3	3	3	2	4
00801779a	2	11	7	3	3	4	4	3	5	1	4	5	5	5	5	1	1	5	1	5	1	1	2	2	1	1	1	5	1	1	1	1	1	5	1	2	5	5	5	1	1	1	5	5	5	1	3	1	1
00801779b	1	12	7	3	3	2	3	4	3	4	2	4	3	3	4	3	2	1	3	3	3	4	3	3	2	4	1	3	3	1	3	4	3	1	4	1	4	4	5	4	3	3	3	3	4	5	3	1	3
00801790a	1	12	7	2	3	2	3	4	4	4	4	4	2	4	4	3	2	2	3	4	3	4	2	5	4	3	2	2	3	2	4	4	3	3	3	2	4	4	4	4	2	4	2	4	4	3	3	2	3
00801790b	1	12	7	2	4	4	3	5	2	4	1	1	1	2	3	3	3	2	4	1	4	5	4	5	3	3	4	3	1	3	5	3	2	2	3	4	5	5	2	5	1	1	1	2	2	3	4	3	4
00801839b	2	12	7	2	2	3	5	4	1	4	1	3	2	2	3	2	2	2	3	3	4	4	3	3	2	2	3	3	2	3	4	4	2	1	2	4	4	4	1	4	1	2	2	3	3	3	2	2	2
00801858a	1	12	7		3	2	4	4	4	4	3	2	4	2	2	3	2	2	3	2	3	3	2	4	4	2	3	2	3	3	3	2	1	1	2	2	4	4	4	4	1	1	2	1	2	2	1	2	4
00801916a	2	12	7	3	2	4	2	3	1	4	2	3	2	2	4	3	1	1	2	3	2	4	3	2	2	3	1	3	2	2	3	4	1	1	4	3	2	2	3	2	2	4	3	4	4	2	1	1	3
00802034a	2	12	7	3	3	2	4	5	2	4	2	3	3	4	3	3	2	1	4	2	4	4	4	4	3	1	2	2	2	4	4	4	3	3	3	4	5	4	4	4	1	2	2	3	3	3	3	2	4
00802034b	2	12	7	2	3	2,71536076895274	3	3	4	2	4	3	2	4	3	3	3	2	3	2	4	3	4	3	2	3	3	2	3	2	4	3	3	4	4	3	4	4	3	4	2	3	2	4	3	3	3	2	3
00802065a	2	17	7	3	5	5	3	4	1	2	3	3	3	2	3	2	4	5	3	2	2	2	3	3	1	5	5	4	3	1	3	4	1	3	5	5	5	1	1	2	1	1	3	1	3	4	1	5	4
00802149A	2	13	7	2	4	2	3	2	4	2	5	4	4	3	4	2	5	5	2	4	2	2	3	4	1	5	5	5	3	2	2	4	1	2	3	2	3	2	4	3	1	3	2	4	4	2	1	3	1
00802158a	2	14	7	3	5	5	5	3	3	5	2	4	2	1	4	5	2	2	4	3	2	4	2	4	1	3	2	4	1	4	3	3	3	1	4	4	1	1	1	4	3	2	4	3	3	3	1	1	3
00802181a	2	13	7	3	5	4	4	4	1	3	3	2	3	4	4	3	4	5	3	3	5	4	3	2	2	5	3	4	3	1	4	4	4	2	3	4	4	4	1	4	3	2	1	2	3	4	2	2	3
00802227a	2	12	7	2	5	5	4	4	2	4	1	2	3	5	5	1	3	4	2	3	4	4	5	4	5	5	3	2	1	2	3	5	2	1	5	5	5	5	3	5	1	2	1	5	5	3	1	3	4
00802246a	1	12	7	3	3	4	1	4	3	5	2	3	1	4	3	1	1	2	5	3	2	4	2	4	3	1	2	2	4	4	4	2	2	2	5	3	5	4	3	4	1	4	1,43742601895716	3	4	4	1	1	5
00802272b	1	13	7	2	3	3	2	2	3	4	1	2	2	3	5	2	3	4	4	2	1	3	1	4	2	3	2	4	3	2	4	3	2	3	4	1	3	3	5	4	1	3	2	4	3	5	1	1	5
00802389b	1	13	7	3	2	2	4	3	3	5	1	2	2	3	4	1	1	1	1	2	4	5	3	4	2	1	1	2	2	4	4	3	3	2	2	3	4	4	3	4	1	1	1	3	3	4	1	1	3
00802414b	1	12	7	3	4	2	3	4	5	5	3	3	3	4	5	4	4	3	3	1	2	4	3	5	3	4	3	2	4	4	4	3	3	1	4	3	5	5	2	4	3	2	4	4	2	4	3	2	3
00802435b	2	12	7	2	4	2	3	5	2	4	3	2	2	2	2	2	2	2	4	3	5	4	4	3	3	4	4	2	3	2	4	4	3	3	5	5	5	5	3	5	1	2	1	3	1	1	3	3	5
00802497a	2	12	7	2	5	1	3	4	5	5	1	3	1	4	4	5	1	1	1	4	4	5	1	4	5	1,80592897503391	1	5	4	5	3	4	2	2	5	1	5	5	5	4	3	5	1	3	2	1	1	1	1
00802500b	2	12	7	3	4	5	2	2	2	3	2	3	2	2	2	3	3	2	2	3	3	3	2	4	2	2	3	4	2	2	3	4	3	1	1	2	2	4	3	4	1	4	3	5	3	4	2	3	4
00802526a	1	15	7	3	4	4	3	4	3	3	4	4	4	3	4	4	4	4	2	2	3	3	4	3	1	4	4	4	2	3	3	3	3	4	4	4	4	5	3	5	1	3	2	5	4	4	2	2	4
00802539a	2	12	7	2	2	5	4	3	2	3	1	2	3	4	5	3	5	4	2	3	2	2	4	3	3	3	4	3	1	2	2	5	2	2	3	3	1	1	1	3	1	1	2	4	2	4	2	4	1
00802637a	2	12	7	3	4	3	4	5	3	4	3	2	3	1	4	3	1	3	3	3	4	4	2	4	3	3	2	4	3	2	4	4	3	3	3	3	4	4	2	4	4	1	3	3	4	4	1	4	3
00802641b	2	13	7	2	3	5	4	4	2	5	2	3	2	4	4	4	3	3	3	3	4	5	4	3	3	3	3	4	3	3	4	4	3	3	4	4	3	4	3	5	2	3	2	4	4	4	2	4	4
00802667a	2	14	7	2	4	5	1	1	5	1	5	4	5	1	5	1	2	4	1	3	2	1	1	3	1	5	3	3	5	1	3	5	1	3	3	5	1	5	5	5	1	1	5	2	4	1	1	1	5
00802792b	2	13	7	3	4	4	3	4	2	4	3	3	4	2	3	4	4	4	3	3	4	3	4	2	2	5	3	4	1	1	3	3	3	3	4	4	4	4	3	4	2	3	3	4	4	4	2	4	4
00802861a	2	15	7	2	3	3	3	4	3	4	3	3	3	2	3	4	2	2	3	2	3	4	3	3	3	2	1	3	3	4	4	3	3	2	3	4	4	4	3	4	2	2	4	2	4	4	1	3	3
00802915a	2	14	7	2	4	5	3	5	2	4	1	2	1	4	4	5	4	4	4	3	4	5	4	2	2	4	4	3	1	2	4	4	3	1	4	5	5	5	1	4	1	4	3	4	4	2	1	4	4
00802937a	2	13	7	2	4	1	2	2	5	3	5	3	3	1	4	2	2	4	4	2	2	2	1	3	5	3	2	2	4	4	2	3	3	2	2	3	1	1	2	4	1	2	3	1	4	1	2	5	2
00802944a	2	17	7		5	3	4	4	1	3	3	3	3	5	5	4	2	2	3	4	3	3	2	5	1	4	4	4	3	2	3	4	3	4	4	4	4	3	3	4	2	4	3	3	4	5	2	2	4
00803229a	1	13	7	2	4	4	4	4	1	2	1	2	2	3	2	1	1	2	3	4	1	4	4	3	1	4	2	3	3	2	4	5	1	1	4	4	4	4	3	4	1	2	1	3	4	2	1	3	5
00803254A	2	12	7	2	5	5	4	5	1	4	2	1	4	4	5	4	3	2	4	1	4	5	5	5	5	4	2	4	3	1	4	4	5	1	5	1	5	5	1	5	1	1	1	4	5	5	1	5	5
00803268a	2	18	7	2	4	2	1	1	5	4	4	4	4	3	4	2	3	2	3	4	2	4	1	4	2	3	4	4	3	3	2	2	2	1	2	1	3	3	5	3	3	5	5	3	4	2	1	1	2
00803305a	2	12	7	3	5	5	5	5	3	4	2	2	2	1	5	3	2	3	4	3	5	5	5	5	5	5	4	4	3	1	5	5	3	2	5	5	5	5	4	5	5	5	5	5	5	5	3	5	5
00803305b	2	12	7	2	4	3	5	4	2	4	1	3	2	3	4	4	3	2	3	4	4	4	4	3	3	1	3	5	3	3	4	5	3	3	3	3	4	4	3	4	2	3	2	3	4	3	3	2	3
00803314a	2	15	7	4	2	5	2	1	1	1	1	1	1	1	1	1	1	4	1	1	1	1	3	1	1	3	1	4	1	1	1	1	1	1	1	3	1	1	1	1	1	1	1	1	1	1	1	3	1
00803346a	2	13	7	2	4	4	3	3	2	4	1	3	1	1	4	2	1	2	2	3	3	4	3	3	2	2	2	3	3	4	3	4	2	3	4	4	3	3	2	4	1	3	1	2	4	3	1	2	4
00803348a	1	17	7	3	5	3	5	5	4	2	2	4	4	5	5	2	2	4	2	3	4	2	2	4	3	5	2	4	2	1	3	4	2	1	5	1	4	5	4	3	1	5	2	1	5	4	1	2	4
00803351a	1	12	7	3	2	2	3	4	2	4	1	4	2	1	4	2	2	2	2	3	2	3	4	3	4	2	2	5	3	3	3	4	4	1	2	4	3	4	3	4	1	4	3	4	2	2	1	2	2
00803351b	2	12	7	3	2	2	3	3	5	1	4	4	2	3	3	2	4	1	4	4	2	3	1	1	4	1	2	4	2	5	3	2	3	2	3	3	4	4	5	3	2	3	2	2	1	3	2	2	3
00803483a	2	12	7	3	4	4	5	5	3	3	4	4	1	3	4	4	3	3	4	4	3	3	2	5	4	3	2	3	5	3	4	3	4	2	4	4	5	5	4	2	2	4	1	4	3	4	3	2	4
00803483b	2	12	7	3	3	3	4	3	3	3	2	4	1	4	4	3	4	5	3	4	3	3	2	4	2	4	2	5	3	2	2	3	2	1	4	2	5	3	3	4	2	3	2	4	3	2	3	3	4
00803512b	2	12	7	3	5	3	5	5	5	1	3	2	1	2	5	1	1	1	5	5	5	5	5	4	5	1	1	1	1	1	5	5	3	1	5	5	5	5	5	5	1	5	1	5	5	5	1	1	3
00803528a	1	14	7		4	4	4	5	3	4	2	2	2	2	3	3	2	2	4	4	4	4	5	4	4	3	2	3	2	3	4	4	3	2	4	3	2	1	4	4	2	3	2	3	3	4	2	2	4
00803533a	2	17	7	3	3	4	3	4	3	4	2	3	1	2	3	4	1	1	2	3	4	3	4	3	3	2	1	2	3	2	3	4	4	1	4	4	4	4	4	4	1	2	1	3	4	4	1	2	3
00803588a	2	12	7	3	4	2	2	4	4	5	3	4	2	3	3	3	1	2	5	4	2	3	3	2	2	1	1	2	2	3	4	3	3	2	5	3	4	4	3	4	1	1	1	2	4	1	1	3	4
00803695a	2	13	7	3	3	2	5	3	4	3	5	5	4	3	2	2	3	4	2	2	3	3	2	4	2	4	3	3	4	1	3	3	2	4	3	3	5	4	3	3	1	2	2	3	3	2	2	3	2
00803704a	2	14	7	2	1	2	4	3	1	2	1	3	1	3	2	4	2	5	3	3	4	4	4	3	2	4	3	2	2	1	4	3	2	2	2	3	4	4	2	3	1	2	1	2	4	3	2	3	5
00803744b	2	12	7	2	4	4	4	4	5	5	3	4	2	4	4	4	3	4	3	4	5	4	2	4	4	2	4	4	4	2	4	3	3	1	2	2	4	4	4	2	2	3	2	4	4	4	2	2	3,36828852787692
00803756a	2	12	7	4	4	4	3	4	4	2	3	3	2	3	3	4	3	1	2	3	2	2	4	3	2	2	2	4	3	2	2	5	3	3	3	3	4	4	4	4	1	2	2	4	3	4	3	3	4
00803756b	2	12	7	3	2	1	3	5	5	5	3	4	1	5	3	5	3	2	2	3	5	5	1	3	3	3	2	2	2	5	5	3	5	3	3	3	5	3	5	5	3	5	1	2	2	5	3	3	5
00803761a	1	12	7	2	4	3	4	5	5	4	1	3	1	2	3	2	4	3	2	3	3	4	5	2	2	5	1	1	1	5	3	4	1	3	1	1	3	3	5	5	1	3	1	2	4	3	1	1	1
00803814a	1	14	7	3	4	4	4	3	3	3	2	5	3	4	5	4	3	3	3	5	4	4	4	2	2	3	2	5	4	3	3	5	3	2	2	2	5	3	5	2	2	2	2	5	5	4	2	5	3
00803887a	1	12	7	3	3	3	4	4	3	3	3	2	2	2	3	2	2	3	4	3	4	2	2	3	3	2	2	2	3	3	4	3	2	3	3	2	4	4	3	3	2	2	2	2	3	2	2	2	4
00803887b	2	11	7	2	3	1	4	2	5	2	5	4	4	2	2	2	3	1	3	5	2	2	1	2	2	1	2	5	5	2	1	2	2	2	2	1	2	1	5	2	4	5	4	4	4	3	1	1	3
00803970a	1	12	7	2	4	3	3	4	3	4	3	2	2	3	4	3	1	2	2	1	3	4	3	2	2	2	1	2	2	3	4	4	2	2	3	3	4	2	2	3	5	4	2	2	3	3	1	3	2
00804007b	2	13	7	3	3	4	3	5	3	4	1	3	2	4	4	4	2	4	3	4	2	3	3	4	2	4	3	2	3	2	1	4	3	3	5	3	4	4	3	1	3	1	1	1	3	3	1	3	4
00804008a	1	11	7	2	4	4	2	3	1	4	5	4	2	4	4	3	2	3	4	3	3	3	4	4	3	2	4	2	3	4	3	4	3	2	4	5	5	5	1	4	2	3	2	4	3	3	2	1	4
00804008b	2	12	7	2	3	3	4	5	5	2	5	3	3	1	1	1	5	2	4	1	5	3	2	4	4	5	2	3	4	1	3	1	3	5	4	3	5	5	4	3	3	2	2	1	1	2,28919967532116	3	2	2
00804017a	1	13	7	2	3	4	5	4	2	4	1	2	1	2	2	1	2	1	1	2	4	4	4	3	3	3	2	3	4	2	3	3	1	3	2	4	5	3	1	4	1	1	1	2	3	1	1	1	1
00804095a	2	14	7	2	4	4	4	4	3	3	2	4	2	3	4	3	3	4	3	3	3	4	4	3	3	2	3	3	2	4	3	3	3	2	4	4	3	3	2	4	2	3	2	4	4	3	3	3	4
00804102a	2	13	7	4	3	3	4	4	3	3	2	2	3	4	4	3	1	1	3	2	4	3	4	3	3	3	2	3	3	2	4	3	3	3	4	3	4	4	1	2	5	2	1	3	3	2	1	3	5
00804133a	2	16	7	2	3	4	4	4	3	4	2	3	3	3	3	3	2	3	3	3	4	4	4	3	4	4	3	3	5	3	4	4	3	2	3	4	4	4	3	4	2	3	2	3	3	3	1	4	3
00804301b	1	12	7	3	5	4	4	4	4	4	3	3	2	3	5	4	3	2	3	4	4	4	4	4	3	3	3	3	3	4	4	5	4	4	3	4	4	3	1	5	1	4	1	4	3	5	3	4	4
00804353b	1	12	7	2	4	4	2	2	1	3	3	4	2	1	1	1	3	5	3	2	4	3	3	3	3	4	4	4	3	4	3,74680918115633	3	3	3	1	4	2	2	3	3	1	1	4	4	4	3	1	5	3
00804423a	2	13	7	3	3	2	4	4	3	4	1	3	2	4	4	2	2	3	2	3	4	4	4	3	3	2	2	2	3	2	4	4	2	1	3	3	4	4	3	4	2	2	1	4	3	3	1	3	4
00804491B	2	12	7	3	3	1	4	5	3	1	3	3	4	3	2	2	1	1	3	4	3	1	2	4	1	1	1	3	3	2	1	1	3	1	2	1	4	3	3	1	1	4	3	1	1	2	1	4	4
00804509b	1	13	7	2	4	3	2	3,29277406590383	3	3	2	3	3	4	4	3	2	3	3	3	3	4	2	3	1	3	1	2	2	2	4	2	2	2	2	4	4	4	1	3	1	1	1	4	4	3	1	3	4
00804610a	1	12	7	3	4	3	3	4	4	4	3	4	2	2	3	2	3	2	3	4	3	4	1	3	4	2	1	3	3	3	4	3	2	3	4	2	4	4	3	2	2	2	1	2	3	4	3	3	5
00804610b	2	12	7		3,0362558014419	4	3	5	2	5	4	2	2	1	4	2	2	3	3	3	4	3	2	4	1	2	1	3	4	1	5	3	2	3	2	2	4	4	4	3	3	1	3	3	2	4	1	2	4
00804611a	2	12	7		1	1	3	4	4	5	1	3	2,17211892123315	3	1	4	2	3	3	1	1	1	1	1	2	3	1	4	1	1	1	4	1	2	1	1	3	1	3	2	1	1	1	3	4	2	1	1	1
00804645a	1	13	7	2	2	5	4	4	4	3	2	3	3	3	4	3	3	3	3	3	4	4	1	5	2	4	5	3	5	1	2	1	3	1	2	3	3	1	5	1	3	3	1	5	1	1	5	4	1
00804788a	1	12	7	1	3	2	3	1	5	2	3	1	4	2	3	2	3	3	3	2	1	3	4	3	3	1	3	5	2	4	3	3	3	5	1	1	3	1	5	1	1	1	1	3	3	1	1	1	5
00804793a	2	14	7	4	3	2	4	4	4	3	3	2	2	3	4	3	3	2	3	3	4	3	3	3	2	2	2	4	3	3	3	3	2	4	3	3	4	4	2	3	3	3	4	4	3	3	2	3	4
00804815a	2	13	7	3	2	3	3	4	4	4	1	3	1	2	3	3	1	2	2	3	3	4	3	3	3	3	2	4	5	4	3	4	2	2	4	2	5	5	5	5	1	1	1	2	3	3	1	1	5
00804838a	1	14	7	2	3	4	5	4	2	4	2	2	1	1	3	4	3	3	4	2	5	4	4	2	3	3	2	2	4	3	3	4	4	1	3	2	5	4	2	4	1	2	1	3	4	4	1	2	4
00804843a	1	13	7	3	3	4	3	5	2	3	2	1	1	3	4	2	1	5	3	2	3	3	2	3	2	4	1	3	4	1	3	3	2	2	5	1	5	5	3	5	1	1	1	3	4	5	1	2	5
00804892a	2	17	7	2	3	2	3	4	5	3	4	3	4	3	3	3	4	2	2	3	3	4	2	3	2	2	4	4	4	3	3	2	4	2	3	2	3	3	5	3	3	4	3	2	2	4	2	2	3
00804923a	2	13	7	3	2	4	4	4	2	4	4	3	3	3	3	3	3	3	3	3	4	4	4	4	4	3	3	3	2	2	4	4	2	2	2	3	4	4	3	4	2	3	3	3	4	4	3	4	4
00804966a	1	17	7	2	5	5	5	5	1	5	2	2	1	4	4	3	2	2	1	1	5	5	5	2	2	2	2	3	1	2	5	5	4	1	3	5	5	5	1	5	1	1	2	4	4	3	1	1	5
00805129b	2	12	7	2	3	4	5	5	2	4	1	2	2	4	4	5	1	2	4	3	5	5	2	5	5	4	3	3	3	2	5	4	1	5	4	3	5	5	2	3	1	2	1	5	4	4	3	4	5
00805295a	2	15	7	2	3	4	4	4	3	4	3	2	3	2	3	3	2	3	3	2	3	4	4	3	2	2	4	4	3	4	3	3	2	3	3	4	3	2	3	3	5	2	4	4	5	3	4	4	4
00805405a	1	12	7	3	3	4	2	2	3	2	3	2	1	2	3	1	3	3	1	2	3	3	2	4	3	5	3	2	3	2	2	3	2	2	3	4	2	2	2	3	1	2	1	4	3	2	1	4	2
00805456a	1	14	7	2	3	4	5	4	2	2	2	4	4	3	3	4	1	3	3	4	4	3	4	4	4	2	2	3	2	5	3	3	4	2	4	3	5	3	3	3	2	3	3	4	4	4	2	3	2
00805520b	1	13	7	3	4	4	4	4	2	5	1	3	2	3	3	2	2	2	4	4	4	4	4	3	3	3	2	2	3	3	4	4	3	2	4	5	4	4	2	4	2	3	2	4	4	4	2	3	4
00805866a	1	12	7	2	3	3	4	4	3	4	2	3	1	3	4	4	1	2	3,26976220173113	4	3	3	4	3	3	2	2	2	3	2	4	4	3	2	3	3	4	4	2	3	2	3	1	5	5	4	1	2	3
00805872a	1	17	7	2	3	5	5	5	1	5	1	3	1	4	3	2	1	2	3	4	3	4	5	3	3	4	3	3	3	3	3	5	2	2	4	4	4	4	1	5	1	3	3	3	3	4	1	2	5
00805975b	2	12	7	2	4	2	3	2	4	3	5	4	4	3	3	4	2	1	5	4	1	3	3	4	3	4	2	5	4	3	2	3	4	3	3	2	1	1	2	3	1	2	1	2	2	3	1	2	3
00806070b	2	13	7	3	4	4	4	3	4	3	4	3	5	2	5	1	4	5	3	1	2	3	4	1	3	4	3	4	4	3	3	4	3	1	2	4	2	3	4	4	1	3	1	3	4	3	1	3	3
00806137a	2	12	7	3	3	2	4	4	3	4	2	1	3	0	1	3	2	1	3	4	4	4	3	4	3	2	3	2	1	2	4	4	3	2	3	2	4	4	5	4	2	3	2	5	3	3	1	2	4
00806137b	1	12	7	2	4	3	3	4	2	3	3	1	1	2	3	3	1	2	3	1	2	4	2	5	4	3	2	3	2	2	4	3	2	2	4	2	4	3	1	4	2	1	1	2	1	3	1	2	4
00806197a	2	13	7	2	4	5	3	2	1	1	2	2	4	1	1	1	2	2	3	1	1	2	5	3	2	3	1	5	4	1	3	3	1	5	5	4	3	2	4	5	1	5	1	1	5	5	1	1	3
00806655a	1	12	7	1	3	3	4	4	3	3	4	2	3	3	3	2	3	4	3	3	4	4	4	4	3	3	3	3	3	3	3	3	3	2	4	2	4	1	4	3	1	1	2	5	5	3	1	2	4
00806690a	1	13	7	3	5	5	4	3	1	4	2	2	2	5	5	1	2	4	3	3	4	5	4	4	3	5	3	3	2	3	4	5	4	2	5	5	5	5	2	5	1	3	1	5	5	5	1	4	5
00806730a	2	13	7	3	3	3	4	2	3	2	2	3	3	1	4	2	1	4	3	2	2	3	4	5	2	4	2	2	3	2	2	2	4	4	3	2	2	1	5	1	4	1	4	1	1	1	1	4	3
00806810a	2	17	7	3	2	2	4	4	4	4	3	4	2	3	4	5	1	1	4	4	3	3	1	4	3	1	1	3	3	4	4	3	4	4	5	4	3	4	4	4	2	4	3	4	4	4	1	4	4
00806937a	2	11	7	2	3	3	4	3	3	4	3	2	3	3	3	3	3	4	3	3	3	3	4	3	3	3	3	4	3	3	3	3	3	3	3	4	4	3	2	3	1	1	3	3	2	3	3	4	4
00806937b	1	12	7	2	4	5	4	3	1	4	3	2	3	4	3	4	3	4	3	3	4	4	5	4	3	2	5	5	3	5	3	3	3	4	3	4	3	3	2	3	1	3	3	1	3	4	3	1	3
00807145a	2	17	7	2	3	5	3	4	1	3	3	2	3	2	3	2	3	3	3	3	3	3	4	3	2	3	3	3	3	3	4	4	2	2	4	5	5	4	2	4	2	2	2	4	3	3	3	3	3
00807612a	2	13	7	5	4	4	4	5	2	5	1	3	2	4	4	3	4	4	3	3	4	4	2	4	3	3	4	3	3	2	4	3	3	2	4	4	5	5	4	4	2	2	2	3	4	4	1	2	4
00807779B	2	13	7	3	3	4	4	4	3	4	3	3	3	3	4	4	2	2	3	2	4	4	3	3	2	4	3	3	3	2	3	4	3	2	4	4	4	4	2	4	1	2	1	3	4	3	1	2	3
00900104B	2	12	7	3	5	4	5	5	2	5	1	3	1	4	5	4	1	1	5	4	5	5	4	3	1	1	1	1	1	5	5	5	5	1	5	4	5	5	3	5	1	3	1	5	4	5	1	1	5
00900168a	2	14	7	2	4	1	1	1	5	2	5	2	4	1	2	2	5	5	3	2	2	2	2	2	1	1	5	5	5	1	1	1	2	5	3	2	2	2	5	5	5	3	5	1	2	2	4	5	3
00900233B	1	13	7	4	3	4	3	3	3	2	3	2	4	3	3	3	4	3	3	3	3	3	1	4	3	3	2	3	2	3	2	4	2	2	3	3	3	4	4	2	4	3	3	4	4	4	2	2	4
00900390a	2	11	7	3	3	1	4	4	5	5	2	3	1	1	3	2	1	1	5	2	5	4	2	5	3	1	1	1	3	5	4	3	4	2	5	5	2	3	4	4	1	1	1	4	4	4	1	1	4
00900417A	1	13	7	4	4	1	2	3	4	3	4	4	2	2	3	2	4	4	2	2	2	2	3	4	3	4	4	1	2	2	1	2	2	5	3	2	3	2	3	3	1	4	4	4	5	3	1	2	2
00900518b	1	11	7	3	4	3	1	4	4	4	2	5	1	2	4	2	1	4	1	2	3	4	3	2	4	3	1	5	2	2	4	2	2	2	1	2	3	4	4	4	2	5	1	3	1	1	1	2	1
00900655a	2	13	7	3	3	4	4	3	2	3	2	4	3	4	4	3	2	3	4	3	2	3	4	4	2	3	2	4	2	3	3	3	2	3	4	4	4	4	2	3	2	4	2	5	4	4	1	4	4
00900767A	1	13	7	3	3	2	2	3	4	3	4	3	4	2	3	3	4	4	3	3	3	2	3	4	3	4	3	3	4	2	2	3	2	3	3	4	3	4	3	3	2	4	3	3	2	3	1	4	3
00900983B	2	11	7	4	3	3	5	4	1	3	1	3	3	1	3	2	3	4	3	3	4	3	4	3	2	5	5	3	1	1	5	3	3	1	3	3	4	4	1	3	3	3	2	3	3	2	3	5	2
00901149a	2	17	7	3	4	2	3	4	4	5	3	3	2	4	2	1	1	1	1	3	4	5	2	3	4	2	1	3	3	4	4	4	1	1	3	2	5	5	1	4	3	4	1	1	4	4	1	1	4
00901149b	1	16	7	3	4	5	5	5	3	5	1	3	1	3	5	3	2	4	1	3	5	5	5	5	3	1	1	3	1	3	5	5	3	1	5	5	5	5	1	5	1	2	1	5	5	3	1	3	5
00901424a	2	14	7	2	4	4	5	5	1	4	1	1	3	4	5	4	2	3	4	3	5	5	4	3	4	3	1	2	2	3	4	5	5	1	4	3	5	5	2	5	1	2	1	3	4	5	1	3	5
00901424b	1	16	7	3	5	1	3	3	5	4	1	5	1	4	5	4	1	1	2	2	3	3	1	5	4	1	1	4	3	3,54810221066571	5	3,90811119578754	4	2	4	2	2	5	1	4	1	2	1	2	5	4	1	2	4
00901779a	2	13	7	2	3	4	5	4	2	2	3	2	2	2	3	2	3	3	3	3	4	2	4	3	3	3	3	2	2	3	5	3	3	3	3	2	5	5	4	4	5	4	5	5	5	5	1	3	5
00901779b	1	14	7	2	3	5	3	4	1	3	2	4	1	4	5	1	1	1	3	3	4	4	5	2	4	2	1	3	4	2	4	5	2	3	3	5	3	3	1	5	1	5	1	5	5	1	1	3	5
00901781B	2	13	7	3	3	2	3	2	5	3	4	4	4	3	3	3	3	2	4	5	4	3	3	2	2	3	3	4	5	3	2	4	4	3	4	2	3	3	5	4	3	3	4	4	3	2	1	3	4
00901976A	1	12	7	3	4	2	5	5	5	4	3	5	2	4	4	1	3	3	4	4	5	4	2	3	1	3	3	1	4	3	5	4	3	5	5	3	5	5	5	4	1	5	1	2	2	4	2	1	5
00902065a	1	18	7	3	3	4	4	4	5	2	3	4	4	2	3	1	2	2	3	4	3	3	3	4	2	4	2	4	4	2	3	2	1	3	3	3	3	4	4	2	4	3	3	3	3	4	3	3	4
00902065b	2	17	7	3	4	5	5	4	2	1	1	1	1	3	4	3	3	3	2	5	3	2	3	3	3	3	4	5	3	3	2	3	3	3	3	4	3	3	1	1	1	3	4	2	2	2	2	5	3
00902542a	2	15	7	3	4	4	4	4	3	4	2	3	2	2	3	3	2	3	3	3	4	4	4	4	5	3	2	2	3	2	4	4	3	2	3	4	4	5	4	4	2	3	2	3	3	3	2	3	3
00902584A	2	14	7	2	4	5	3	3	2	4	2	3	2	2	3	4	4	3	4	2	3	4	4	3	3	3	3	2	3	3	4	4	3	2	4	4	3	4	2	4	2	3	2	3	4	4	2	3	4
00902623B	1	12	7	2	4	2	3	2	4	3	3	2	3	4	2	3	2	4	2	3	2	2	1	2	1	3	2	3	4	3	3	4	3	2	3	2	4	4	3	4	1	2	2	3	3	4	2	2	4
00902757A	2	14	7	2	3	4	3	2	2	3	3	2	3	4	3	3	1	2	2	2	4	3	4	3	2	3	2	4	3	2	3	3	3	1	4	5	3	4	1	4	1	2	2	5	4	2	1	3	2
00902759A	1	13	7	2	4	3	4	4	3	4	3	3	2	2	4	2	3	2	3	4	4	4	4	5	3	3	3	3	4	3	4	4	2	3	3	4	4	4	3	3	2	2	2	4	3	2	1	2	3
00903047A	1	13	7	3	4	3	4	5	4	4	1	3	4	3	4	3	1	1	4	3	4	4	2	5	3	3	1	2	2	3	4	4	1	2	4	1	4	3	4	4	1	2	2	4	4	4	1	3	4
00903138B	2	14	7	2	3	1	1	4	5	4	5	3	4	5	4	3	1	2	4	4	3	4	1	4	2	4	1	3	5	1	4	1	2	4	3	1	5	5	4	5	1	1	3	4	5	1	1	3	4
00903544A	2	14	7	3	4	2	2	4	4	3	3	3	4	3	4	3	2	3	2	3	2	4	3	4	2	2	4	3	3	3	2	3	4	3	4	2	4	5	4	3	2	3	2	3	4	4	2	2	3
00903645a	2	12	7	3	3	4	4	4	2	5	3	2	3	1	3	2	1	2	3	1	5	5	3	4	4	1	3	2	3	3	4	4	2	1	3	4	4	4	2	5	3	1	2	4	1	4	1	3	3
00903645b	2	12	7	3	4	2	2	2	5	2	3	4	4	4	4	2	4	4	2	3	1	1	3	3	1	5	2	5	5	2	2	2	2	4	2	4	4	4	4	2	2	2	2	4	4	4	3	4	4
00903655A	2	12	7	3	3	4	5	5	2	5	2	3	1	2	4	3	1	2	3	3	5	5	3	3	2	2	1	4	3	4	5	3	3	2	3	3	2	2	4	5	4	4	3	5	4	5	1	2	5
00903980a	1	10	7	4	4	4	3	4	2	4	2	4	2	4	4	5	2	3	4	3	4	4	4	3	2	3	3	2	2	3	4	3	3	3	3	4	4	3	2	3	2	2	2	3	3	4	2	3	4
00903980b	2	12	7	4	4	4	4	4	3	4	2	3	2	4	4	5	2	2	4	3	4	4	4	4	4	3	3	3	2	3	4	4	4	2	4	4	4	4	3	4	2	3	3	4	4	3	3	3	4
00904069B	2	12	7	2	3	5	3	2	1	4	2	2	2	3	4	2	1	4	4	2	4	4	5	2	2	3	3	4	3	2	3	4	2	1	3	5	4	4	2	3	1	2	4	3	3	1	1	4	1
00904399B	2	14	7	2	4	3	4	4	3	4	1	3	2	3	4	3	1	2	5	3	4	4	2	5	3	1	1	2	2	4	3	4	3	3	5	5	4	4	2	4	1	2	2	3	4	3	1	4	5
00904494A	2	13	7	3	4	5	4	5	2	4	2	2	2	5	4	4	1	3	4	1	5	4	5	1	3	2	1	2	1	5	5	4	3	2	4	4	5	5	2	4	1	1	2	4	4	5	2	3	4
00904521B	2	13	7	2	5	1	4	4	5	5	5	1	1	2	1	1	1	1	4	1	5	5	1	5	2	1	1	3	5	5	5	1	1	1	5	1	1	1	1	5	1	1	1	1	1	1	1	5	1
00904581a	2	15	7	2	3	3	2	2	3	2	3	3	3	3	3	2	3	3	3	2	2	3	3	3	3	4	4	5	3	3	3	3	2	3	3	3	2	3	2	3	3	3	3	3	3	3	3	3	3
00904709a	2	12	7	2	4	2	4	4	3	5	1	3	1	2	3	4	2	3	3	4	4	5	3	4	3	3	1	3	3	4	5	4	3	2	4	3	4	5	4	5	2	3	2	3	4	4	3	2	4
00904802a	2	12	7	2	4	4	4	5	3	4	1	3	1	4	4	2	3	3	4	2	3	3	4	4	2	3	2	3	4	2	3	2	2	1	4	5	4	3	2	3	1	2	2	5	4	4	1	5	4
00905510b	2	15	7	2	4	5	4	5	1	5	1	2	1	3	3	2	1	1	1	3	5	5	5	2	4	3	3	2	1	3	5	5	5	2	5	5	5	5	1	5	1	2	1	1	5	3	1	1	3
00906383a	2	16	7	3	3	4	4	4	3	4	2	2	1	3	2	4	2	2	3	3	4	5	5	3	3	3	3	2	2	3	4	3	2	3	3	5	5	2	2	4	1	1	1	2	4	4	1	3	3
00907369a	2	13	7	3	2	2	4	4	4	3	3	2	3	1	2	2	3	4	1	3	1	3	1	4	4	4	4	2	1	2	3	3	2	3	4	3	4	4	2	3	1	3	1	1	3	2	1	4	5
00918586a	2	12	7		2	4	2	3	2	2	1	3	2	3	4	3	4	3	3	2	2	3	3	4	3	3	4	3	2	2	3	3	2	3	4	3	3	4	2	3	2	3	2	4	3	3	2	3	4
00918586b	2	12	7	3	4	3	4	4	5	3	4	4	3	5	4	3	3	2	3	3	4	4	3	3	2	2	3	3	4	4	4	4	3	3	3	2	3	4	4	4	3	3	3	4	4	4	2	3	3
01000104a	2	15	7	3	4	4	4	3	1	4	3	1	1	3	3	2	1	2	3	1	4	4	4	3	2	2	1	1	1	3	4	4	2	1	3	4	4	4	1	4	1	1	1	2	4	4	1	4	4
01000142a	2	14	7	3	3	4	4	4	3	3	2	3	2	3	3	3	2	2	3	4	4	4	4	3	3	2	2	3	3	4	4	4	3	2	3	3	5	3	2	4	1	2	2	3	4	3	1	2,55130893018514	4
01000276b	2	17	7	3	4	5	2	4	2	4	2	3	2	2	3	3	3	2	3	2	2	4	4	3	3	3	2	3	2	2	4	4	3	2	3	5	2	2	4	4	1	4	2	3	4	3	2	2	4
01000467a	2	17	7	2	1	3	2	4	4	3	4	4	2	2	3	4	3	2	2	2	2	3	3	4	2	3	2	4	4	4	3	2	4	4	1	2	2	3	4	3	1	3	2	4	1	4	2	2	3
01000467b	2	17	7	2	3	5	2	4	1	2	1	2	2	3	4	2	4	5	1	3	2	3	5	4	1	5	4	5	2	2	3	3	2	4	2	5	2	4	1	3	1	2	3	4	4	2	3	5	2
01000529a	1	18	7	3	4	4	3	4	2	4	2	3	2	2	4	4	2	4	3	4	3	4	4	3	3	2	2	3	2	4	4	4	3	3	4	4	4	3	2	4	2	3	2	3	4	4	2	2	3
01000529b	2	14	7	2	4	5	4	4	1	4	1	1	1	4	5	5	3	4	4	2	4	5	5	4	3	5	2	2	1	1	4	5	4	2	4	5	4	4	1	4	1	1	1	4	5	5	2	5	4
01000724a	1	16	7		4	3	3	5	3	3	2	2	2	1	4	3	1	1	3	2	3	3	4	4	4	3	2	2	1	3	3	3	2	1	4	3	5	4	4	4	2	1	1	1	4	3	1	1	4
01000770a	1	17	7	2	3	4	2	2	3	2	3	3	4	1	5	3	4	4	3	2	1	2	3	3	3	5	4	4	3	2	2	2	2	2	3	3	4	4	3	4	2	4	2	4	3	5	2	2	4
01000770b	2	17	7	3	3	4	3	2	3	2	2	4	3	2	3	3	3	3	3	4	3	2	3	3	2	3	2	3	2	2	2	2	2	2	4	4	3	2	2	2	2	3	3	4	3	3	2	3	3
01000867b	1	17	7	2	2	3	5	4	3	4	2	2	2	3	4	3	1	2	3	3	4	4	3	3	3	2	1	2	3	3	4	3	3	1	2	2	4	4	2	4	3	3	2	3	3	3	2	2	3
01000981a	1	11	7	2	4	3	4	4	3	4	4	3	3	2	3	2	2	1	2	3	3	4	3	3	3	3	2	3	3	2	4	3	3	3	3	2	3	2	3	4	3	3	2	4	4	4	3	3	3
01001378a	2	11	7	3	4	4	3	4	3	4	2	3	2	4	5	4	3	3	3	3	4	4	5	4	3	3	4	3	3	3	4	5	3	2	4	4	4	5	3	4	1	2	2	4	4	4	3	4	3
01001589a	2	16	7	3	4	1	2	2	4	4	1	2	1	1	4	5	3	1	4	3	2	4	4	5	3	1	5	4	4	1	2	2	5	5	5	1	5	5	1	5	1	4	1	5	5	5	1	4	5
01001644a	2	17	7	3	3	3	3	3	3	3	3	3	3	1	2	2	2	4	3	3	3	3	3	3	3	4	3	2	2	2	3	3	2	2	3	3	4	4	3	3	2	2	2	2	2	2	1	1	3
01001644b	1	16	7	3	3	2	2	2	4	3	4	4	4	1	3	3	3	2	2	3	2	2	3	3	2	4	3	4	4	2	2	4	1	2	4	3	4	4	3	3	1	4	2	2	4	3	1	1	2
01002078b	2	14	7	4	3	5	3	1	4	1	4	1	4	3	5	2	1	3	1	3	3	3	4	3	4	2	1	5	3	4	2	5	3	3	3	5	4	3	4	3	3	3	3	3	4	3	1	3	2
01002809a	2	17	7	3	5	4	5	5	2	4	3	3	2	3	4	4	2	2	4	3	5	5	5	4	2	2	2	2	3	3	4	4	4	1	4	4	4	4	2	4	2	2	1	1	3	4	2	3	4
01002809b	1	18	7	3	4	2	3	4	4	4	4	4	3	4	4	4	3	4	2	4	4	3	2	3	4	4	2	4	3	2	4	4	2	4	4	2	4	4	4	4	3	4	3	2	4	4	3	3	3
01003064b	1	13	7	2	3	4	5	2	3	5	1	2	3	1	4	1	2	3	1	3	4	5	3	4	3	4	2	2	3	5	3	2	2	1	3	2	5	4	2	5	1	3	2	2	3	4	2	2	1
01003134a	1	17	7	3	3	2	3	4	4	4	4	4	4	3	3	4	3	3	3	3	4	2	4	3	3	3	3	3	3	3	3	3	3	2	3	4	4	1	2	3	3	3	4	4	3	3	4	3	3
01003134b	2	17	7	2	3	4	4	3	3	3	4	3	3	3	3	2	3	3	2	3	4	3	2	3	2	3	3	4	4	3	3	3	2	3	3	3	4	3	3	3	2	2	3	4	4	3	2	3	2
01003155a	2	15	7	3	2	5	4	5	1	4	1	2	2	2	3	3	4	4	3	3	5	4	4	2	3	4	4	4	2	2	4	3	4	3	2	5	5	5	1	4	2	2	2	2	3	2	4	2	3
01003416a	1	12	7	3	5	4	5	4	3	5	1	2	3	4	5	4	3	2	1	2	3	4	5	4	5	1	1	2	2	5	5	5	1	2	1	5	5	5	5	5	1	1	1	5	1	5	1	1	5
01003416b	1	12	7		4	4	3,83104541451642	4	3	4	1	3	2	4	4	4	1	3	4	4	4	4	4	4	4	3	3	4	2	3	4	4	2	3	4	2	4	4	2	4	2	4	2	4	4	2	2	4	2
01003624b	2	12	7	2	4	3	5	5	3	4	2	3	1	1	5	3	1	2	4	3	5	4	3	4	3	2	1	3	1	3	5	4	2	1	5	3	5	5	3	5	1	2	1	2	4	5	1	2	4
01003628a	2	12	7	3	4	3	5	5	2	4	3	3	2	3	4	3	2	2	4	3	4	4	4	3	4	3	4	3	2	2	5	4	3	1	4	4	4	4	2	4	2	3	2	4	4	4	3	2	4
01003628b	2	12	7	3	5	3	2	4	5	3	2	4	3	5	5	3	4	4	3	3	3	4	2	3	2	4	1	5	4	3	3	3	2	4	4	3	4	4	4	4	2	3	2	5	4	3	3	2	4
01003817a	1	12	7	2	3	2	4	5	5	3	3	5	5	1	2	4	1	3	3	3	1	1	1	5	1	1	1	3	3	5	1	1	1	3	3	1	1	3	5	2	5	3	2	1	1	1	1	1	3
01003840b	2	12	7	3	4	4	4	4	3	4	2	4	3	3	4	3	2	3	4	3	5	4	4	5	3	4	1	3	3	3	4	4	3	1	4	4	5	5	4	5	1	2	3	3	4	2	1	3	4
01003844a	2	12	7	2	4	3	3	4	3	4	1	1	1	3	3	3	1	2	3	3	4	3	4	4	3	2	1	2	3	3	4	3	3	2	4	2	4	5	3	4	1	2	1	2	3	3	1	2	4
01004383a	1	14	7	2	3	2	3	3	4	3	3	2	3	2	4	2	2	3	2	1	2	2	2	2	2	3	2	4	3	2	3	3	2	3	3	2	4	3	4	3	3	2	3	4	3	3	2	2	2
01004383b	2	14	7	3	4	3	5	4	4	4	3	3	2	2	3	3	3	3	3	4	4	3	3	3	3	3	3	3	2	4	4	4	3	2	4	2	5	4	2	5	1	2	1	4	4	5	1	2	5
01004546a	2	18	7	3	3	2	3	4	4	3	3	3	3	4	4	3	3	2	2	3	3	3	4	2	2	4	4	4	3	3	3	4	2	3	3	2	3	4	4	3	3	4	3	3	4	2	3	2	2
01004606a	2	15	7	2	4	2	4	4	5	4	1	3	2	2	3	2	4	1	2	4	3	3	3	4	3,20750134936253	3	2	4	5	4	2	3	3	3	3	4	4	4	5	3	3	2	2	4	4	2	1	1	4
01004606b	1	17	7	3	3	1	4	3	5	5	1	5	1	3	4	4	2	1	3	5	4	4	1	4	3	1	1	4	1	5	4	4	5	1	5	4	5	5	1	4	1	3	4	5	4	5	1	4	5
01004774a	2	16	7	3	3	3	4	4	3	4	1	2	2	3	4	4	2	2	4	4	4	4	2	3	3	2	1	1	1	3	4	3	3	2	2	3	3	4	2	4	1	1	1	3	4	2	1	1	2
01004774b	1	17	7	2	4	4	1	3	3	3	2	3	2	2	4	1	3	3	1	3	2	3	4	2	2	3	2	5	3	2	3	3	2	3	4	3	5	4	2	4	1	2	2	2	4	4	1	3	4
01005143a	2	11	7	2	3	2	4	4	4	4	4	4	2	3	4	4	4	4	4	4	4	4	2	4	3	4	2	2	2	1	4	4	3	1	4	2	4	4	4	4	1	4	1	4	5	4	4	2	4
01005148a	2	12	7	3	4	3	4	5	2	4	1	3	2	3	4	3	4	2	4	3	5	4	4	3	2	3	4	2	5	2	3	5	2	3	3	4	4	4	3	5	1	2	2	4	3	4	4	4	4
01005473a	1	12	7	4	3	3	4	4	3	4	4	4	4	2	2	2	4	3	2	2	2	4	4	3	1	5	1	3	2	1	1	1	2	3	2	4	1	3	1	4	1	1	5	3	2	1	3	1	1
01005638a	1	12	7		4	4	4	5	2	4	1	3	3	4	4	2	3	2	3	3	4	4	3	3	2	2	2	3	1	4	4	4	3	2	3	2	4	5	3	4	1	2	2	3	4	2	2	2	3
01005638b	1	12	7		2	3	4	4	5	4	3	2	2	3	2	3	2	2	3	3	4	4	4	3	3	2	1	2	2	4	3	3	3	3	4	3	4	4	4	4	2	3	3	3	3	1	1	1	3
01005793a	2	17	7	3	5	3	4	4	2	4	2	3	1	4	2	3	3	3	2	2	4	4	3	4	3	3	4	2	2	3	4	4	3	2	4	3	5	5	2	4	1	3	1	2	4	3	2	4	3
01005793b	1	18	7	3	4	4	2	3	4	3	1	1	3	2	4	2	4	3	2	1	2	3	3	2	3	4	3	3	2	2	3	5	2	2	3	3	1	2	2	4	1	1	1	5	3	4	1	4	2
01005854a	1	15	7	3	3	4	3	3	2	4	3	3	2	4	4	3	1	4	2	4	4	5	2	5	3	5	3	3	5	1	3	4	3	3	3	2	3	3	4	4	2	2	2	3	4	4	1	2	2
01005854b	2	17	7	3	3	2	3	4	4	4	2	5	2	2	3	4	2	1	4	3	3	4	2	4	4	2	1	2	2	2	4	3	4	2	2	2	4	4	4	3	2	4	2	3	3	4	1	2	4
01006119a	2	12	7	3	3	4	5	2	5	1	5	5	4	3	4	1	2	1	1	3	2	3	3	2	2	3	2	5	4	4	3	3	2	4	2	1	2	3	4	3	1	4	3	4	4	3	2	1	5
01006149b	2	13	7	2	4	3	3	3	2	3	2	3	2	1	3	3	1	2	3	2	2	2	3	4	3	2	3	3	3	3	3	3	2	2	3	2	4	4	4	4	1	2	2	3	3	4	1	3	5
01006199a	1	17	7	2	3	2	3	3	4	3	2	4	1	1	2	1	2	3	2	3	2	3	1	4	3	3	2	2	3	3	3	2	4	3	3	1	2	2	5	3	2	3	3	2	2	2	2	1	2
01006199b	2	17	7	3	3	5	2	3	3	2	4	3	4	2	3	2	4	4	2	3	2	2	4	3	1	4	4	4	3	2	3	4	2	5	3	3	5	4	3	3	1	4	3	4	3	4	2	3	4
01006205b	1	12	7	3	2	1	1	3	5	1	3	5	1	1	3	4	5	1	4	3	4	3	5	5	1	1	1	2	1	1	2	5	3	1	1	1	1	3	1	5	1	5	1	1	1	1	1	1	1
01006226b	2	17	7	3	3	3	3	3	4	3	3	3	3	4	3	3	4	2	2	3	3	3	3	2	2	3	4	4	4	2	3	3	3	4	3	4	4	4	4	4	3	3	3	4	4	4	1	3	3
01006334a	1	14	7	2	2	2	1	3	5	4	1	2	1	3	1	3	1	2	4	1	2	3	1	4	4	3	1	2	3	3	2	3	3	3	1	1	1	2	4	3	2	2	2	2	2	3	1	1	3
01006334b	1	17	7	3	3	1	2	3	5	3	4	2	4	2	3	2	4	4	2	1	3	3	1	3	2	4	4	4	4	2	3	2,32212104671333	2	4	3	1	3	3	1	3	4	2	4	4	4	4	2	2	3
01006618a	2	12	7	4	3	4	5	5	2	5	1	2	1	2	3	2	5	1	3	2	4	4	5	4	3	2	4	3	2	3	5	4	3	4	3	4	4	5	2	4	1	3	3	2	1	3	4	2	3
01006708B	1	14	7	3	4	1	3	3	5	2	4	3	4	2	4	3	4	4	1	3	1	3	1	4	2	4	4	5	3	3	2	4	1	2	5	2	2	1	4	4	3	2	1	1	4	5	3	2	3
01006954a	2	12	7	3	2	1	3	3	2	3	1	2	2	3	3	3	2	3	3	3	5	4	3	2	3	3	2	2	2	3	4	4	2	1	2	1	4	4	2	4	1	1	1	3	3	3	2	2	4
01006954b	2	12	7	3	5	4	4	3	3	1	1	3	1	5	5	5	2	1	5	3	5	2	5	4	3	2	5	2	5	5	4	4	5	4	5	4	3	3	5	1	2	1	1	5	4	5	3	2	5
01007159a	2	12	7	4	4	4	4	4	3	3	3	2	2	3	3	2	3	3	3	3	4	3	4	4	3	4	3	2	2	3	4	3	2	1	3	3	4	4	3	4	1	2	2	2	2	3	3	3	3
01007159b	2	12	7	2	3	4	4	4	3	4	3	3	2	4	4	3	3	3	3	4	4	4	3	4	2	3	4	3	3	2	4	4	3	2	3	4	4	4	2	4	3	3	2	4	4	3	2	3	4
01007576a	1	11	7	3	3	4	3	4	3	2	3	3	3	2	4	3	3	4	3	2	3	3	3	3	3	4	4	4	3	2	3	3	3	3	3	2	3	3	4	3	2	2	3	3	4	3	3	2	3
01007609B	2	14	7	3	2	3	3	3	4	2	3	4	3	2	4	2	3	4	3	3	2	2	3	3	3	4	4	3	3	2	2	3	3	4	4	4	3	3	4	2	3	4	3	3	4	2	3	3	3
01007885a	2	12	7	3	4	5	5	4	4	5	5	3	1	3	4	2	2	2	2	5	5	5	5	5	3	2	2	2	1	2	2	3	3	3	1	3	4	4	4	4	2	2	2	2	1	1	1	1	1
01007885b	1	11	7	2	4	3	5	2	3	3	4	2	3	1	4	2	4	3	2	3	1	2	4	3	3	3	2	4	1	3	2	5	2	4	5	1	4	3	5	3	1	1	3	2	3	4	2	1	4
01008323a	1	12	7	5	4	4	5	4	4	4	4	3	4	5	4	5	4	3	4	3	4	3	4	4	2	4	3	4	4	2	4	3	5	3	4	3	4	4	3	4	4	3	4	4	4	4	1	4	4
01008323b	1	12	7		5	4	5	5	1	5	1	1	1	4	4	4	1	1	4	1	5	3	3	4	5	1	2	2	1	3	5	5	5	5	5	5	5	4	2	4	1	2	1	2	2	2	1	1	2
01008427a	1	14	7	2	4	3	4	4	3	4	1	2	1	2	3	3	2	2	3	4	4	4	3	4	3	3	1	2	2	3	4	4	3	2	4	2	4	4	3	4	1	2	1	4	4	4	1	1	3
01008789b	1	11	7	3	1	2	3	5	4	4	2	3	1	3	2	1	1	2	3	2	4	4	3	4	2	1	1	1	1	5	5	4	4	2	3	1	5	5	5	5	1	1	1	1	1	5	1	1	4
01010458a	1	15	7	3	4	2	2	4	5	5	4	4	4	2	4	3	1	2	4	2	3	3	2	3	3	1	1	4	4	2	4	4	3	2	4	1	4	4	5	5	1	3	4	4	3	3	1	3	4
01010458b	2	14	7	3	3	2	4	4	5	2	2	2	4	4	3	3	2	1	4	2	4	3	1	4	3	2	1	3	3	4	3	2	3	3	4	1	4	4	5	3	2	3	3	4	4	2	1	3	4
01010690b	2	16	7	3	2	5	1	4	2	4	1	2	1	2	4	4	3	2	2	3	2	4	5	3	3	2	1	2	2	1	4	4	4	3	1	5	1	2	2	4	1	1	1	4	4	2	1	5	4
01101176B	2	12	7	2	1	5	3	2	1	1	3	3	2	1	3	1	1	2	1	1	2	1	4	2	5	4	1	5	3	1	1	2	1	3	3	4	5	3	2	2	1	1	1	2	4	1	1	5	4
01104890A	2	12	7	2	3	2	5	5	5	5	1	4	2	3	2	5	1	2	5	3	5	5	2	5	4	1	1	4	4	1	5	2	3	3	4	4	5	5	3	5	1	3	1	2	2	4	1	1	5
01106924A	1	13	7	4	3	4	5	2	3	1	2	3	4	2	3	4	3	3	2	5	4	3	1	4	3	3	3	4	2	2	3	3	3	4	4	1	2	5	5	3	1	2	1	2	2	4	1	1	5
01107146a	2	15	7	3	3	1	3	2	5	3	1	4	2	2	3	4	2	4	3	2	4	4	1	4	2	1	1	3	4	2	2	2	1	2	1	1	3	3	5	3	2	2	2	3	3	5	2	2	3
01206007b	1	17	7	3	3	3	4	4	2	3	2	3	3	1	3	3	3	3	2	3	2	3	4	3	4	4	2	2	2	1	3	3	2	1	2	2	2	3	2	4	2	3	2	3	2	3	3	4	2
19609830a	1	12	7	3	3	3	2	2	2	1	4	2	4	2	4	2	4	4	1	1	1	1	2	3	4	4	3	3	2	1	1	3	2	2	3	4	4	2	2	2	1	4	2	3	3	2	1	3	4
20044723a	1	14	7	3	3	4	4	4	3	2	2	3	1	3	2	3	2	3	2	3	4	5	3	4	3	3	3	2	1	3	4	4	2	1	4	2	4	4	3	4	1	2	2	3	4	4	2	2	3
20045325a	2	13	7	2	5	4	3	2	5	4	1	4	2	4	3	1	1	1	3	3	4	3	5	3	1	4	3	3	4	1	4	2	3	1	5	4	3	2	5	4	1	1	2	3	2	1	1	1	5
20050352b	2	11	7	3	4	5	4	4	3	5	1	1	3	3	3	4	1	1	3	3	4	4	2	1	1	2	1	1	1	2	4	4	2	2	3	3	4	4	3	5	1	1	1	4	1	3	1	1	4
20054009a	2	16	7	3	3	4	2	2	3	2	3	2	4	2	2	2	4	3	2	2	2	3	3	3	2	4	4	4	4	3	2	2	2	4	3	5	4	4	2	3	1	3	1	4	4	4	1	4	4
20054166b	2	12	7	2	3	3	2	3	4	3	1	4	1	2	3	3	1	1	3	3	3	3	3	4	2	1	2	3	2	4	2	3	3	3	5	3	4	4	4	4	1	2	1	3	3	2	1	3	3
20056164a	1	13	7	2	2	4	4	4	3	5	2	3	1	2	4	4	3	1	5	4	5	4	2	4	3	4	3	4	4	2	4	4	2	1	4	3	5	4	1	4	2	2	2	4	5	5	3	1	5
C001	2	16	7	4	3	1	4	4	5	4	3	2	3	3	4	4	2	2	3	2	4	4	2	4	3	3	2	2	2	3	4	4	4	2	3	2	4	4	5	4	2	5	3	3	3	4	1	1	3
C002	2	16	7	3	2	4	1	1	4	2	4	4	4	3	3	5	2	5	2	5	1	1	5	3	2	5	3	5	3	1	1	1	1	2	1	3	4	5	4	3	5	4	2	5	1	5	2	1	4
C003	1	16	7	3	4	3	4	4	4	3	1	1	1	2	3	4	3	2	4	1	3	3	1	4	1	3	4	2	1	2	4	3	3	2	5	2	5	4	4	4	1	3	1	3	4	4	3	2	4
C004	2	16	7	2	2	2	3	3	4	4	2	3	2	4	4	3	3	3	2	2	4	4	3	4	4	4	3	3	2	2	3	3	3	2	2	2	3	3	5	5	5	5	3	4	4	4	3	4	3
C005	2	16	7	2	3	4	4	4	2	3	2	2	2	3	4	3	4	4	3	3	3	3	4	3	3	4	4	4	4	2	3	4	2	2	3	2	4	3	4	4	2	3	2	4	4	3	3	3	2
C006	2	16	7	3	1	2	3	4	4	3	3	2	2	2	4	3	4	3	4	4	3	3	2	2	1	2	4	5	3	3	4	2	3	1	1	2	4	4	5	4	3	3	4	2	3	4	4	3	2
C007	2	16	7	3	1	1	2	2	5	3	4	3,60758663650021	3	3	2	2	3	3	2	3	2	2	3	4	3	3	2	4	3	3	2	2	2	3	1	1	2	3	5	2	3	4	3	4	2	2	1	2	3
C008	2	16	7	2	4	3	3	4	5	4	3	2	2	4	4	3	2	3	2	3	4	4	2	3	3	2	1	3	2	2	3	3	3	2	2	1	3	4	4	5	2	2	1	4	5	3	1	3	4
C009	2	16	7	3	2	2	2	3	2	3	2	2	2	4	3	2	4	4	3	2	2	3	4	3	2	5	5	4	2	1	2	2	2	4	4	3	5	5	3	4	1	2	2	1	4	4	1	3	5
C010	2	15	7	3	5	4	5	3	2	4	2	3	4	4	4	3	1	3	2	3	3	3	3	2	2	2	1	3	2	2	4	3	3	2	1	1	5	5	2	5	1	3	4	2	4	2	1	3	4
C011	1	16	7	4	3	3	1	2	5	4	3	2	3	4	3	2	3	2	2	3	2	4	3	4	4	3	2	4	5	5	4	2	2	4	3	1	3	4	5	4	4	2	2	4	4	1	3	1	2
C012	2	16	7	3	3	4	3	3	2	3	3	3	2	4	4	2	3	4	3	4	3	3	3	3	3	4	4	3	4	2	3	4	3	3	3	4	4	2	1	2	3	3	2	4	5	2	3	4	2
C013	2	16	7	3	2	5	2	4	4	2	4	4	3	1	1	2	5	4	2	4	3	3	2	4	3	3	4	2	5	2	3	2	3	2	3	5	2	3	2	2	3	4	2	1	2	3	3	2	2
C014	1	16	7	4	4	3	2	2	3	4	1	2	1	3	4	2	1	3	2	2	2	3	2	2	3	3	3	3	2	3	2	4	1	3	4	2	2	3	4	1	1	2	1	3	4	1	1	2	2
C015	2	16	7		2	4	2	3	3	3	1	1	1	3	3	2	2	4	2	2	2	2	5	4	3	3	2	2	1	3	2	3	2	4	2	1	4	4	1	3	1	1	3	4	5	2	1	2	4
C016	2	16	7	4	2	2	4	4	4	4	2	4	2	2	3	4	3	3	3	4	4	4	2	4	4	3	3	3	3	3	4	4	2	3	1	1	4	4	3	4	2	5	2	1	3	3	1	4	4
C017	2	16	7	3	4	5	5	5	2	5	3	2	2	2	4	3	2	4	4	3	5	5	5	2	3	3	1	2	2	3	5	4	4	2	4	5	5	4	1	5	2	1	1	4	4	4	1	3	4
C018	2	17	7	3	2	4	2	2	2	2	3	3	3	4	4	2	5	5	1	3	2	2	3	3	2	4	5	4	3	1	2	3	2	4	1	1	1	1	3	2	1	4	4	4	4	1	3	2	1
C019	2	16	7	3	4	4	4	4	4	4	4	4	4	3	3	3	2	2	4	3	4	4	4	4	4	2	1	3	2	3	4	4	3	2	4	3	4	4	2	3	1	4	1	2	4	3	1	2	4
C020	1	17	7	3	3	2	4	4	4	4	4	4	1	4	4	4	4	4	1	2	2	2	3	4	4	4	4	2	1	2	3	4	4	3	3	1	5	5	4	5	1	4	1	4	4	4	1	1	4
C021	2	15	7	2	3	4	2	2	3	2	4	4	2	5	5	3	3	4	3	3	4	4	5	2	1	5	5	5	2	2	3	4	3	5	2	4	4	5	1	5	1	2	1	4	3	4	1	4	2
C022	1	15	7	2	4	2	5	5	4	5	4	1	3	1	2	2	3	4	4	2	5	5	1	4	2	3	3	2	2	4	5	3	1	2	4	2	4	5	5	5	2	3	1	2	4	5	2	4	4
C023	2	15	7	3	3	2	4	5	5	5	2	5	2	3	4	4	3	3	4	4	4	4	2	5	4	3	3	3	4	3	4	3	4	2	4	2	4	4	5	5	3	4	1	5	4	5	2	3	3
C024	1	16	7	3	4	5	1	3	2	4	1	1	1	2	5	2	4	4	1	1	1	4	4	2	3	5	4	3	1	1	4	4	1	2	2	3	3	3	5	4	1	3	1	2	2	1	1	2	1
C025	1	17	7	2	5	1	5	5	1	5	1	5	1	1	4	5	3	2	2	3	5	5	4	3	3	2	4	2	1	3	5	2	5	1	1	1	5	5	1	4	1	1	1	1	1	1	1	1	3
C026	2	16	7	3	2	2	3	3	4	3	4	2	2	2	2	3	3	3	4	4	3	3	4	4	3	3	2	2	3	2	2	3	2	2	2	4	5	5	2	4	3	4	1	1	2	4	1	2	4
C027	2	16	7	2	2	2	1	1	1	2	5	2	4	2	4	2	4	4	3	2	2	2	2	2	2	4	4	4	3	1	2	4	2	3	4	2	4	4	4	4	2	3	4	2	4	3	3	2	2
C028	2	16	7	3	4	1	3	2	5	4	1	4	4	5	5	2	2	1	3	2	4	4	1	4	3	1	1	2	1	4	3	4	2	1	5	5	4	5	3	4	3	2	1	3	5	4	2	2	4
C029	2	15	7		2	5	3	3	2	2	5	3	4	2	3	2	1	5	3	3	3	2	5	3	4	5	3	3	5	1	3	3	2	3	4	5	4	4	2	3	1	2	2	2	3	4	1	2	4
C030	1	16	7	2	5	3	2	5	3	5	2	3	2	2	5	3	3	4	3	4	3	5	3	3	3	4	3	3	2	2	5	5	3	3	5	2	4	5	4	5	2	3	1	4	5	3	2	2	3,29305071739826
C031	2	16	7	3	3	3	5	5	3	4	2	3	1	4	5	3	5	2	2	3	5	4	1	3	1	5	5	5	2	1	5	4	2	4	2	1	4	5	5	5	2	4	2	3	5	4	4	1	4
C032	1	16	7	4	3	2	4	3	4	3	2	2	2	2	3	3	2	2	3	3	3	4	2	3	3	2	2	2	3	3	4	3	3	2	1	1	3	3	4	4	2	3	1	3	3	3	1	1	3
C033	1	16	7	3	2	3	4	4	2	5	1	3	1	4	4	3	1	3	4	2,81162229816515	5	5	2	4	2	4	2	2	1	2	5	4	3	2	2	3	4	5	3	5	1	3	1	5	4	4	1	2	3
C034	2	15	7	3	3	4	2	2	3	3	5	4	5	2	4	1	5	5	4	5	2	2	4	2	2	4	5	5	4	1	2	4	1	3	3	3	1	1	4	2	5	5	4	2	2	1	2	5	2
C035	2	16	7	3	4	3	3	3	3	3	3	2	4	3	3	3	3	4	3	3	3	4	3	3	2	2	3	3	3	3	3	3	3	2	3	3	2	4	3	3	2	4	2	2	4	4	3	2	3
C036	1	16	7	2	2	3	3	2	2	2	3	1	2	2	4	1	4	4	1	1	2	2	2	2	1	4	4	3	2	2	2	4	1	2	3	3	4	4	2	4	1	1	1	2	4	4	1	2	4
C037	1	16	7		3	2	4	4	2	4	4	3	2	4	4	4	1	2	4	4	4	4	2	4	4	2	2	4	2	2	4	4	4	4	4	1	4	5	5	3	3	3	4	2	5	4	1	2	4
C038	2	16	7	2	3	4	3	3	2	3	3	4	2	4	3	2	3	4	3	4	4	4	2	3	3	4	4	4	2	2	4	3	3	4	4	3	3	4	3	3	2	4	4	5	3	2	3	4	3
C039	2	16	7	3	1	2	2	2	4	2	3	3	4	3	3	3	3	3	3	3	2	2	2	3	2	4	3	3	3	3	2	3	2	4	5	3	3	2	3	3	2	3	3	4	4	4	3	2	5
C040	2	16	7	2	3	5	3	3	1	2	3	4	4	3	4	3	4	4	3	2	2	3	4	3	2	4	4	5	3	2	3	3	2	4	2	5	4	4	1	2	1	2	3	1	3	1	4	3	3
C041	2	16	7		4	3	3	4	3	3	5	3	4	4	4	3	3	3	3	3	3	4	3	4	3	3	3	2	3	3	4	3	4	3	3	1	4	4	5	3	4	4	2,91283174744745	3	4	4	1	1	4
C043	1	16	7	2	4	2	2	2	5	2	4	3	4	3	4	3	4	4	2	3	2	3	2	4	4	2	1	2	2	4	2	5	2	3	2	4	4	4	3	5	3	3	3	5	2	2	3	4	2
C045	1	17	7	2	3	1	2	3	4	3	2	1	1	2	3	3	3	4	2	2	3	3	1	3	3	4	2	2	1	1	3	2	1	1	4	2	3	4	4	4	1	3	1	3	3	3	1	2	4
C046	2	18	7	2	3	3	3	3	4	3	4	2	2	2	2	2	2	2	2	2	3	3	4	4	4	1	1	3	3	3	2	2	3	3	5	2	4	4	4	5	3	2	2	3	3	2	1	1	3
C047	2	18	7	4	2	3	4	4	2	4	2	3	2	2	4	5	5	5	2	2	3	4	2	4	3	5	5	5	2	1	4	2	2	4	2	3	4	4	3	5	2	1	3	3	4	5	1	3	5
C048	2	17	7	3	2	3	3	3	4	2	4	2	3	4	4	2	3	5	2	2	3	3	5	3	2	4	5	5	1	1	3	3	3	1	5	3	5	5	3	4	2	3	1	3	4	4	3	2	3
C049	2	17	7	3	3	2	5	4	3	4	1	2	1	4	4	2	1	3	3	2	5	4	3	3	3	3	2	3	2	2	5	3	3	3	1	2	5	5	4	5	1	1	1	4	4	4	1	4	4
C050	2	17	7	3	2	4	4	4	3	4	2	4	4	4	4	3	1	3	3	3	4	4	3	3	4	4	1	4	3	3	4	4	3	2	2	5	4	4	4	5	1	3	2	1	4	2	1	1	2
C051	2	18	7	3	5	5	5	5	1	5	1	1	1	1	1	1	1	2,21028630204767	2,69876338945016	1	5	5	1	4	1	2	4	3	1	3	5	1	1	1	4	4	5	5	2	5	1	1	1	3	4	5	1	1	4
C052	2	17	7	4	3	4	5	5	1	5	2	1	1	3	3	4	1	3	4	3	4	4	4	5	5	4	2	3	1	2	4	4	4	1	3	4	5	5	1	4	1	2	1	5	4	5	1	3	4
C053	2	17	7	3	3	4	3	4	2	3	2	2	1	3	3	3	1	1	4	1	5	4	4	4	3	4	1	1	1	1	4	4	3	4	2	1	5	5	4	4	1	3	2	4	4	3	1	3	4
C054	1	16	7	3	5	2	5	5	4	5	3	2	3	4	4	3	2	3	3	2	5	5	2	2	2	3	1	4	1	3	4	5	1	1	4	1	5	5	3	4	1	4	1	4	5	4	2	1	4
C055	2	17	7	3	2	3	5	5	1	5	1	2	1	4	4	3	1	3	1	1	5	5	5	3	3	2	1	3	1	2	5	4	3	1	1	3	4	4	2	4	1	2	1	4	4	3	1	2	1
C056	2	17	7	3	3	3	4	4	3	4	2	3	3	3	3	3	2	3	4	3	4	4	3	3	3	3	3	3	2	2	4	3	3	2	3	3	3	4	3	4	2	2	2	2	3	3	2	3	3
C057	1	17	7	3	4	4	5	5	3	4	1	1	1	3	4	4	1	2	3	3	4	3	4	4	3	2	2	2	1	4	4	5	3	2	1	2	4	4	3	4	1	2	2	1	3	3	1	1	3
C058	2	18	7	3	3	2	3	3	3	3	3	3	3	2	3	3	4	4	3	2	3	3	3	3	2	4	4	4	3	2	3	3	2	3	3	1	4	1	5	4	3	5	3	4	4	4	4	2	3
C059	2	18	7	3	4	4	4	4	3	4	3	3	3	3	4	3	3	3	3	3	4	4	4	3	3	4	3	4	3	2	4	4	3	3	3	3	4	4	3	4	3	3	3	4	4	3	2	3	3
C060	2	17	7	3	5	1	1	1	2	1	1	3	1	2	1	4	3	4	1	1	1	1	1	3	4	5	3	1	1	1	1	1	1	1	3	1	4	5	1	5	1	3	1	3	5	3	1	1	3
C061	1	17	7	3	4	4	4	4	4	4	3	3	4	3	3	2	2	2	4	4	4	4	4	4	2,98985073892477	3	2	2	3	3	4	3	3	2	2	4	4	4	3	4	2	2	3	3	4	3	2	1	3
C062	1	17	7	4	4	1	2	2	4	3	4	4	4	3	4	3	4	4	3	3	3	3	3	4	3	4	4	4	4	2	3	3	2	2	1	2	3	4	4	4	1	5	1	2	3	3	2	2	4
C063	2	17	7	2	4	2	4	4	5	4	2	4	2	4	4	2	1	1	3	2	4	4	1	3	4	2	1	3	2	5	4	3	2	2	3	1	4	2	5	4	2	4	3	3	4	2	1	1	2
C064	2	17	7	2	2	4	3	3	2	2	2	1	1	3	1	2	2	2	2	2	3	4	4	2	3	3	1	1	2	3	3	3	3	3	1	3	3	4	3	4	3	5	2	3	3	1	2	2	2
C065	1	12	7	2	3	3	2	2	1	1	4	1	2	1	1	1	4	4	3	3	1	2	1	2	3	1	1	3	1	1	1	3	3	2	2	4	4	5	3	4	2	2	2	2	2	3	3	1	2
C066	2	11	7	3	4	3	4	3	4	4	4	5	2	4	4	3	3	5	4	4	5	5	3	4	5	2	1	3	5	5	3	3	3	5	4	5	3	1	5	5	2	4	3	3	4	2	3	1	3
C067	2	12	7	2	1	1	5	5	1	5	1	5	1	1	1	1	1	4	1	4	5	5	1	1	1	3	1	5	1	3	5	1	1	1	4	1	5	5	2	4	1	4	1	1	3	1	1	2	1
C068	1	12	7	3	4	1	2	2	5	2	4	4	4	4	2	1	2	2	2	1	2	2	2	2	1	2	2	1	2	2	1	1	2	1	5	2	4	4	3	1	2	5	3	5	4	1	2	1	4
C069	1	12	7	4	1	2	1	1	2	1	1	1	1	1	1	1	4	4	1	1	1	1	3	1	1	4,27659948312441	3	4	1	1	1	1	1	5	2	1	2	4	5	5	1	3	1	1	1	2	1	1	3
C070	1	12	7	3	4	2	3	4	5	5	3	4	3	4	4	4	4	3	2	4	3	4	3	2	3	3	4	3	2	2	3	2	4	2	4	2	3	4	4	4,5590594791872	2	4	3	3	4	4	2	2	4
C071	1	13	7	3	3	2	4	3	2	3	4	2	4	2	3	2	2	1	4	3	3	2	3	1	4	1,29813175107426	1	1	4	2	3	3	3	3	5	3	4	4	2	4,09081930939895	1	1	1	2	3	4	1	1	5
C072	2	12	7	3	4	2	5	3	5	4	1	5	1	2	1	1	1	1	5	3	5	4	2	4	3	1	1	2	3	5	4	3	3	3	1	2	4	5	5	5	2	3	1	4	4	4	1	1	5
C073	2	13	7	3	3	3	4	4	3	3	3	3	2	3	3	3	2	2	3	3	4	4	3	3	3	2	1	3	3	3	4	3	3	2	3	4	4	3	3	3	3	3	2	3	4	4	2	3	4
C074	2	11	7	2	5	3	3	5	3	5	1	3	1	5	2	5	3	1	3	4	5	5	5	5	3	5	1	1	1	3	5	5	1	3	4	5	3	5	4	5	1	3	1	3	3	1	2	1	4
C075	1	12	7	3	1	1	1	1	1	1	1	1	1	1	1	1	1	1	1	1	1	1	1	1	1	1	1	1	1	1	1	1	1	1	3	2	5	4	5	3	2	1	1	1	2	1	1	1	4
C076	1	12	7	3	1	1	1	1	5	5	4,01552379637838	4	5	1	1	1	3	1	1	1	1	1	1	1	1	3	4	5	5	5	1	1	1	1	1	1	2	2	5	5	5	5	5	1	1	1	5	1	1
C077	1	13	7	2	5	4	5	5	3	5	2	2	2	4	4	3	1	3	4	4	5	5	4	3	4	3	2	2	1	3	5	5	3	1	5	4	5	4	3	5	2	3	1	2	4	3	2	3	4
C078	2	12	7	1	4	4	4	4	5	4	2	3	2	3	3	3	1	2	3	3	4	4	3	4	2	2	3	3	2	4	4	3	3	2	4	1	3	4	5	3	2	3	1	3	3	3	1	3	4
C079	1	12	7	3	5	3	5	3	4	5	3	3	3	4	3	3	3	3	4	2	5	4	3	4	3	2	2	5	2	2	4	4	4	4	3	1	5	5	3	5	2	4	2	1	3	5	1	3	4
C080	2	12	7	3	3	3	2	2	4	3	2	3,07335705152313	2	4	3	1	3	2	3	2	3	2	2	2	1	1	3	4	2	3	2	3	2	2	3	1	4	2	4	2	1	1	1	4	3	1	1	2	4
C081	2	12	7	2	4	3	3	2	3	3	3	3	4	4	4	4	1	4	4	3	2	3	4	4	3	2	2	3	2	3	3	4	4	2	4	4	5	4	3	4	3	3	3	3	3	4	2	2	5
C082	1	12	7	3	3	2	4	2	3	1	4	1	1	2	3	2	3	5	2	1	1	1	1	5	3	5	3	2	1,79530680885772	1	1	1	5	5	1	3	2	4	4	5	1	1	1	2	1	2	1	1	4
C083	2	12	7	3	2	3	3	3	3	3	4	1	3	4	3	1	1	1	2	4	3	3	4	3	2	2	1	4	4	2	3	3	2	2	3	2	4	4	3	3	4	2	2	3	4	1	1	2	4
C084	2	13	7	4	3	2	4	3	2	3	1	3	2	2	3	1	1,71712798573715	2	4	2	4	3	1	3	3	2	2	2	2	3	4	3	2	3	3	3	4	4	2	3	1	2	2	2	3	2	1	2	3
C085	1	12	7	2	2	2	2	1	3	2,5704070892542	2	1	3	2	2	1	1	3	3	2	1	2	2	3	2	1	2	3	2	1	2	3	2	2	1	2	3	2	4	3	2	3	2	1	2	3	2	1	2
C086	2	12	7	2	4	4	4	4	3	4	3	2	2	4	3	4	3	2	3	2	4	4	4	5	4	2	3	3	3	3	5	5	4	1	3	4	5	5	3	5	1	2	2	3	4	5	1	2	4
C087	1	12	7	2	4	2	5	4	4	4	4	3	3	2	4	3	3	2	4	2	4	4	1	4	3	2	3	2	4	3	4	3	2	3	1	1	4	3	4	5	3	4	1	4	3	4	1	1	4
C088	2	12	7	3	1	1	1	1	5	1	1	5	1	1	1	1	1	1	1	1	1	1	1	1	1	1	1	5	3	5	5	1	1	5	4	1	1	3	5	3	3	4	5	2	3	1	2	3	2
C089	2	12	7	3	3	1	1	2	5	2	5	5	5	1	1	1	1	1	2	5	1	3	1	5	3	1	1	5	5	1	1	1	1	4	5	1	3	2	5	5	5	2	3	1	1	1	1	1	5
C090	1	12	7	4	4	1	2	3	4	4	1	5	1	3	3	1	1	1	3	3	3	3	3	4	3	1	1	1	1	1	3	3	2	3	1	1	1	1	1	2	1	1	1	1	2	1	1	1	1
C091	1	12	7	4	5	2	5	5	5	5	2	1	1	1	1	5	1	1	4	1	5	5	1	5	1	1	1	1	5	1	5	1	5	1	3	1	3	4	5	5	2	1	1	1	1	5	1	1	5
C092	2	12	7	3	3	1	3	3	5	4	5	2	1	3	2	3	5	2	4	2	4	4	1	2	2	1	3	2	4	5	4	3	2	1	4	1	5	5	3	5	2	2	1	2	4	3	2	1	5
C093	2	11	7	3	4	1	5	3	5	3	3	3	3	3	3	2	4	5	1	3	3	3	3	3	3	3	3	1	1	5	5	3	3	1	3	3	5	5	5	3	2,44832992246077	2	2	3	4	4	2	1	4
C094	1	11	7	2	3	2	3	3	2	3	3	2	2	2	3	2	1	4	2	3	3	3	3	3	2	4	2	4	1	1	2	5	1	4	1	1	5	5	3	5	1	3	3	3	4	3	1	1	4
C095	2	13	7	1	3	4	4	4	3	4	1	1	1	1	2	1	1	3	3	1	4	4	3	2	1	1	1	1	1	2	4	3	1	1	3	4	4	4	2	3	1	1	1	4	3	1	2	3	2
C096	2	12	7	4	4	3	4	5	1	4	3	3	2	1	3	1	1	4	3	1	4	3	2	3	2	4	1	1	1	1	4	2	1	2	2	2	3	3	2	4	1	2	1	3	3	2	1	3	4
C097	2	12	7	3	4	3	4	2	2	4	1	3	1	2	4	2	1	2	4	5	3	2	4	5	4	2	1	2	2	3	4	3	3	3	5	3	4	2	2	4	1	3	1	4	4	3	1	2	5
C098	1	12	7	3	5	1	3	3	3	4	1	2	3	3	3	4	1	1	2	3	4	3	1	5	3	1	1	2	1	4	3	3	3	4	2	2	3	3	3	2	4	3	2	1	4	2	1	2	4
C099	2	12	7	4	1	3	4	4	3	3	2	3	3	3	3	3	2	3	3	3	4	3,47071909745549	3	3	3	3	3	3	3	3	4	3	3	2	1	4	4	4	2	4	2	2	1	3	3	4	2	2	4
C100	1	12	7	2	2	3	4	5	2	5	2	2	2	2	2	3	1	2	4	2	4	4	4	3	3	2	2	3	2	2	4	3	2	2	5	2	5	5	3	5	3	2	1	5	4	3	1	3	4
C101	1	12	7	2	3	2	4	4	4	4	1	4	3	3	3	3	1	1	3	2	3	3	3	3	3	3	2	2	3	3	3	3	3	3	2	1	4	2	5	4	1	3	1	4	2	3	1	1	4
C102	2	12	7	3	4	2	4	4	4	1	4	3	3	4	4	3	1	4	3	1	5	1	2	3	4	4	1	2	3	2	4	4	3	3	3	,910763440703563	4	5	4	1	1	1	4	4	2	2	1	1	5
C103	1	12	7	3	4	4	5	5	2	5	2	3	4	5	4	5	2	4	5	3	5	5	3	5	4	2	2	3	3	3	4	5	4	3	1	4	4	4	3	5	1	3	1	4	3	5	1	2	5
C104	2	12	7	3	2	2	3	3	4	4	1	1	1	1	2	4	1	1	4	2	3	4	2	3	1	1	1	1	1	4	4	2	3	1	2	2	3	3	5	1	1	1	1	2	1	2	1	1	3
C105	2	14	7	3	3	3	2	2	2	4	3	3	3	4	4	4	4	4	5	3	4	2	3	3	3	4	3	3	2	4	3	3	4	3	1	3	4	4	4	3	1	3	2	4	2	5	1	2	4,95791323933336
C106	2	14	7	3	4	4	3	4	2	4	1	2	1	4	4	4	1	3,06437068662961	4	3	4	4	3	4	2	4	2	4	2	1	4	4	4	3	3	2	4	4	3	4	1	2	2	4	4	4	1	2	5
C107	2	14	7	3	4	3	5	4	4	2	1	4	1	3	2,57163997887291	3	2	3	3	2	5	2	2	4	1	1	3	3	1	5	3	2	1	1	2	3	4	3	4	2	2	4	1	1	1	3	3	1	4
C108	2	14	7	4	2	3	3	3	4	3	3	3	2	4	3	2	2	1	1	2	2	4	3	1	2	2	2	1	2	2	1	3	2	2	3	1	3	1	4	3	1	3	1	4	1	4	1	1	5
C109	1	14	7	3	4	5	4	4	3	5	1	1	1	4	5	5	1	1	1	2	1	1	2	5	1	3	1	1	3	5	5	5	5	5	4	5	3	5	3	4	1	2	1	2	5	3	3	1	1
C110	2	14	7	2	3	2	3	3	4	3	3	4	2	4	4	4	2	3	3	3	4	3	3	4	2	3	1	4	3	3	3	5	3	1	2	2	3	3	4	3	3	4	2	4,10345464173505	5	4	2	2	4
C111	1	14	7	3	4	3	4	4	2	4	2	2	2	4	3	4	1	3	4	3	4	4	3	3	4	3	2	3	2	3	4	4	3	1	4	3	4	5	4	4	2	1	2	3	3	3	1	3	2
C112	2	13	7	3	4	3	4	4	4	4	1	4	1	4	4	2	1	1	4	4	4	4	4	5	4	1	1	4	2	5	4	5	1	2	2	3	1	1	3	3	1	3	1	4	5	1	1	2	5
C113	2	14	7	2	3	4	4	4	3	4	2	3	2	4	4	3	2	2	3	3	4	4	2	3	3	2	2	2	2	2	4	3	3	3	3	4	4	4	3	4	1,76239387330569	2	2	3	3	3	2	2	3
C114	1	14	7	2	3	4	4	5	3	4	1	3	1	3	4	4	1	1	2	2	4	4	3	4	3	1	1	2	1	2	5	2	4	1	4	4	3	5	1	5	1	3	1	1	3	4	1	1	2
C115	2	14	7	1	3	1	3	3	4	3	3	4	3	2	3	2	4	4	3	3	1	2	1	3	2	4	4	5	2	3	2	2	2	4	5	2	4	2	5	3	3	4	2	4	3	3	3	4	4
C116	2	14	7	4	4	4	5	4	3	4	2	3	3	2	2	4	2	2	3	3	4	4	4	4	4	3	2	2	4	3	4	3	3	2	3	4	5	5	2	5	1	1	3	3	2	5	1	1	5
C117	1	14	7	4	4	1	4	2	5	5	3	3	1	1	4	3	4	4	2	2	3	3	5	1	4	2	1	4	4	3	3	2	4	1	1	1	4	2	5	5	3	3	1	1	4	3	2	1	5
C118	2	14	7	3	3	2	2	2	4	1	3	2	2	1	3	4	3	4	3	1	2	2	2	4	2	4	3	2	3	2	2	2	3	3	1	2	4	2	4	4	1	2	1	2	3	4	3	2	3
C119	2	14	7	3	3	4	4	5	1	3	1	1	1	2	3	2	3	2	2	3	4	3	4	2	1	2	3	2	1	2	3	3	2	2	3	5	3	4	1	5	1	1	1	2	3	2	2	3	4
C120	2	15	7	2	3	3	4	1	2	3	2	4	3	3	3	3	1	1	2	2	2	3	2	3	2	2	1	3	2	1	2	2	2	2	3	2	3	3	2	2	2	3	3	3	4	3	1	1	3
C121	2	14	7	3	3	2	3	3	2	3	2	3	2	2	2	3	2	3	2	3	4	2	3	2	2	3	2	1	2	2	3	3	3	3	2	1	3	2	2	3	1	2	1	5	3	3	1	3	3
C122	1	13	7	3	1	1	1	1	1	1	3	1	5	1	1	1	5	5	1	1	1	1	1	1	1	5	5	1	1	1	1	1	1	1	1	1	2	5	5	3	1	1	1	1	2	3	1	1	5
C123	1	13	7	4	1	1	4	4	4	4	1	3	3	2	3	3	1	1	1	3	4	3	1	2	3	1	1	2	1	1	3	3	2	2	2	1	5	4	4	4	1	2	1	4	2	2	2	1	1
C124	1	13	7	4	4	1	3	2,98630259594944	4	3	1	5	1	5	5	3	1	1	2	5	3	3	2	1	3	1	1	1	2	5	4	5	1	1	4	2	2,79585328828236	3	5	4	3	5	1	5	5	4	1	1	3
C125	1	14	7		3	4	5	5	1	4	1	2	1	3	3	4	,878620761026776	1	4	2	5	4	4	3	3	3	1	1	1	3	5	4	3	1	3	1	4	5	4	4	1	3	1	5	4	5	1	1	4
C126	2	14	7	2	2	3	4	4	3	4	2	4	1	2	4	4	2	4	2	1	3	4	3	2	2	4	4	4	1	3	4	2	2	4	3	4	5	5	2	5	1	1	1	2	3	4	1	2	4
C127	2	15	7	3	4	2	4	4	2	4	2	3	2	4	4	3	3	3	4	4	4	4	3	4	4	3	2	2	2	2	4	4	2	3	5	2	5	3	2	5	1	3	1	4	5	4	1	3	5
C128	1	14	7	2	1	1	5	5	5	5	1	2	1	1	4	4	1	1	3	3	5	5	4	5	5	5	1	1	1	3	5	4	4	1	3	1	4	5	1	5	1	3	3	2	1	5	1	1	4
C129	1	16	7		4	2	2	2	2	2	1	1	1	2	1	5	1	1	4	1	2	1	3	3	3	1	1	1	1	1	3	2,72993646996389	3	4	1	1	1	3	1	3	2	1	1	1	1	1	1	1	1
C130	1	14	7		3	2	3	4	5	4	4	2	3	2	3	2,8227472639483	4	2,28852278148503	3	2	4	4	2	3	4	1	4	2	1	5	4	4	3	3	1	1	3	4	3	2	4	2	4	5	4	3	4	2	3
C131	1	15	7	4	4	1	4	3	5	3	2	3	3	3	2	4	1,27404171121161	2	3	1	4	4	2	4	3	1	1	3	1	4	4	2	4	2	2	1	3	5	4	4	1	3	3	4	3	3	1	2	4
C132	1	13	7	3	1	2	3	4	4	4	2	2	2	1	3	4	1	3	2	2	4	4	2	4	1	4	2	2	2	1	4	4	4	1	3	2	2	4	4	4	2	1	1	1	1	1	1	2	3
C133	1	14	7	3	5	1	5	5	5	5	5	5	5	5	5	5	5	5	5	5	5	5	1	5	5	5	5	5	5	1	5	5	5	1	4	2	5	5	4	5	1	4	4	4	4	5	5	4	4
C134	1	14	7	3	3	1	1	1	5	3	3	3	3	3	3	3	3	3	3	3	3	3	3	3	3	3	3	3	3	3	3	3	1	5	3	1	1	4	4	4	3	5	4	1	4	1	3	3	4
C135	1	14	7	2	1	1	1	1	1	1	1	1	2	1	1	1	1	5	1	1	1	1	3	1	1	5	1	1	1	1	1	1	4	5	4	2	5	5	4	2	3	1	1	2	3	2	1	1	5
C136	2	14	7	2	5	5	5	5	5	5	1	3	1	5	5	5	1	1	1	3	5	5	5	5	1	1	3	3	1	5	5	5	1	1	2	5	5	5	3	5	2	3	1	3	1	4	1	1	2
C137	2	14	7	4	4	4	4	4	2	4	2	3	3	4	5	4	1	1	3	2	4	4	4	4	3	1	1	4	3	4	4	4	3	2	2	3	4	4	3	4	2	3	2	4	4	4	2	3	4
C138	1	15	7	3	1	2	1	3	5	2	5	5	1	5	5	5	1	5	5	5	5	5	5	5	5	1	5	5	5	5	5	5	5	5	1	3	5	5	1	5	1	5	1	5	5	5	1	1	1
C139	1	13	7	2	5	5	5	4	5	2	2,91445631043487	3	1	3	5	2	1	1	5	1	5	5	2	5	2	1	1	5	1	3	5	5	3	2	2	1	4	4	4	5	1	4	5	1	2	3	3	1	4
C140	2	15	7	3	3	2	2	3	2	2	5	1	5	4	3	2	1	1	2	1	4	2	2	3	2	2	1	2	1	4	2	3	3	2	2,93866471032697	2	5	5	4	3,75281520146673	3	2	2	4	3	4	1	3	3
C141	2	15	7	2	4	4	4	4	3	4	2	3	3	4	4	2	2	2	3	2	4	4	4	3	3	2	1	3	3	2	4	4	2	1	3	4	5	5	2	3	2	1	1	3	3	4	1	3	4
C142	2	14	7	4	1	4	5	5	1	5	1	3	1	3	1	3	1	1	3	1	5	5	5	2	1	1	1	1	1	3	5	4	1	3	3	3	4	4	2	4	1	2	2	3	3	1	2	3	2
C143	2	14	7	5	2	4	2	2	2	2	3	1	2	3	4	2	1	2	2	1	2	2	1	4	3	3	1	4	2	2	1	3	1	4	4	3	5	3	3	4	1	2	1	1	3	2	1	1	3
C144	1	14	7	3	4	4	4	4	2	5	1	3	1	3	4	4	3	4	3	2	3	4	3	4	3	4	4	2	3	4	4	4	4	1	1	1	4	5	2	5	1	3	1	4	3	4	2	2	4
C145	2	14	7		2	2	3	3	5	3	2	4	2	3	4	4	3	2	4	4	4	3	1	4	4	1	1	4	4	5	4	4	3	2	3	2	4	4	5	5	4	5	3	3	3	4	2	2	4
C147	2	15	7	2	3	3	4	3	1	3	3	3	2	4	4	4	1	1	4	3	3	3	3	4	3	1	1	3	3	5	3	3	3	1	2	3	4	4	4	5	1	3	1	4	4	5	1	1	5
C148	2	15	7	3	3	3	3	4	4	4	2	2	2	3	3	3	2	2	3	3	4	4	2	4	3	2	2	3	2	4	4	4	3	2	3	2	4	4	4	2	2	2	2	3	4	4	1	2	3
C149	2	15	7	2	2	4	4	4	1	4	1	1	1	4	4	2	4	4	3	3	4	3	4	2	2	4	5	4	1	4	4	4	3	3	3	4	4	4	1	4	1	4	3	4	4	3	5	3	4
C150	2	15	7	2	3	2	2	2	4	3	3	3	3	4	4	2	2	2	3	3	4	2	2	2	3	2	2	3	3	3	3	3	3	3	3	4	4	3	3	2	2	3	2	2	3	4	1	2	3
C151	2	15	7	3	2	1	2	2	5	2	3	1	2	2	3	1	5	5	2	2	2	3	1	3	2	5	5	4	2	3	2	3	3	4	3	1	3	4	5	4	2	3	3	1	2	3	4	1	3
C152	2	15	7	3	3	2	4	4	4	5	4	4	4	3	3	4	1	1	4	5	3	3	1	3	4	1	1	4	2	5	3	3	3	2	3	1	3	4	5	3	4	3	3	2	4	5	1	1	3
C153	2	15	7	3	2	1	3	4	5	3	5	4	3	4	4	2	5	5	3	4	3	3	1	2	3	5	5	5	2	1	3	3	3	3	2	2	1	4	5	3	1	2	2	2	2	1	5	2	4
C154	2	15	7	2	3	1	3	2	4	2	4	3	3	3	4	3	2	2	3	2	4	2	1	4	3	2	1	3	2	5	3	3	2	3	1	1	3	5	3	5	1	3	1	4	2	3	1	2	4
C155	2	15	7	4	3	3	2	2	3	2	3	5	3	3	3	3	3	4	2	5	2	2	3	2	2	5	3	5	3	1	2	4	2	3	3	2	3	2	4	2	4	5	5	2	1	4	3	1,95415959749071	2
C156	2	15	7	3	5	5	5	5	1	5	1	1	1	5	5	3	1	3	3	1	5	5	5	3	5	3	1	3	1	1	5	5	3	1	5	5	5	5	1	5	1	1	1	4	5	4	1	5	5
C157	2	16	7	4	3	2	4	4	5	4	3	4	3	4	3	4	4	2	4	3	4	4	2	4	3	2	4	4	3	4	4	3	4	4	5	2	4	4	4	4	3	4	3	2	3	4	3	1	4
C158	1	17	7	2	4	4	5	5	3	4	1	3	1	4	4	4	1	2	4	5	5	4	4	4	4	2	2	2	2	2	4	4	4	1	5	3	5	4	3	5	2	3	1	4	4	4	1	3	4
C159	2	15	7		3	3	3	3	3	3	1	2	1	4	4	2	1	2	2	3	3	3	2	3	3	1	1	4	2	2	3	4	2	3	5	1	3	1	3	3	1	1	1	5	3	1	1	1	1
C160	1	17	7	2	4	1	3	3	4	3	3	3	4	4	4	3	1	1	1	1	4	3	3	4	4	1	1	1	1	1	4	2	4	1	3	2	2	3	5	2	2	2	2	3	3	3	1	1	4
C161	1	16	7	3	1	3	1	1	5	1	5	1	5	1	5	1	3	3	3	3	1	1	3	5	1	1,93402399648071	3	1	5	3	1	3	1	4	1	2	1	1	1	5	1	2	1	1	5	3	1	1	3
C162	1	15	7	2	3	2	4	4	3	4	2	2	2	1	4	2	1	2	2	2	3	3	2	3	3	1	1	3	2	1	4	3	3	1	3	3	4	4	3	4	2	2	2	2	3	1	2	1	1
C163	1	16	7	3	3	2	2	2	2	3	3	3	2	2	2	2	2	2	2	2	2	4	3	1	3	2	2	2	2	2	2	2	2	1	3	2	4	4	3	4	1	2	1	2	1	2	2	4	3
C164	1	15	7	2	1	4	1	1	1	1	3	1	4	1	1	1	5	5	1	1	1	1	1	1	1	5	4	4,40637138681893	1	1	1	1	1	4	1	1	3	4	5	5	1	5	4	3	1	1	1	1	5
C165	2	15	7	3	2	2	1	2	1	2	1,89314039366921	2	2	3	2	1	2	2,27172797721181	2	2	2	2	1	2	2	1	2	3	1	2	2,24019765668283	2	1	2	2	3	4	4	3	4	1	3	1	2	2	2	1	1	2
C167	2	15	7	2	3	1	3	3	5	4	4	4	4	3	3	1	3	3	1	4	3	3	1	1	3	4	3	3	3	2	3	4	2	2	4	1	3	3	5	4	4	5	3	5	5	3	3	1	1
C168	2	15	7	1	3	1	2	4	1	4	1	1	1	1	3	1	2	4	3	1	1	4	4	4	4	5	3	2	1	1	3	1	3	4	1	1	4	1	2	1	1	1	1	2	1	1	1	5	4
C169	2	14	7	2	4	4	4	4	3	4	2	3	1	2	3	2	1	2	3	1	4	4	3	3	4	4	1	4	3	2	4	3	2	3	1	3	4	4	3	4	1	2	1	2	4	2	1	2	4
C171	2	15	7	3	4	3	4	5	1	3	2	2	2	3	3	2	4	3	2	4	5	4	4	3	4	5	4	3	2	2	4	4	2	2	4	3	5	4	3	4	2	3	2	3	4	2	4	4	2
C172	1	15	7	3	4	4	4	4	4	4	4	4	2	2	3	4	2	3	4	3	4	4	3	4	4	2	2	2	2	3	4	4	4	4	3	4	4	5	3	4	1	3	2	1	2	4	2,23634463332246	2	4
C173	1	15	7	2	3	4	3	4	4	5	1	2	1	3	4	3	1	2	4	2	5	5	5	4	3	2	1	4	1	2	5	4	3	2	1	1	5	5	2	5	1	3	2	5	3	2	1	2	4
C174	2	15	7	3	4	3	2	5	5	3	5	2	4	4	3	2	5	4	3	1	3	3	2	4	3	4	5	5	1	1	3	3	4	5	4	3	4	5	4	3	3	4	2	3	3	4	4	2	3
C175	2	15	7	3	3	1	4	4	5	3	3	3	3	3	3	3	3	3	3	3	4	3	3	3	3	3	3	3	3	3	3	3	3	3	2	2	3	3	5	4	3	4	3	3	3	3	3	3	4
C191	2	16	7	2	3	4	2	2	5	3	4	4	4	2	3	2	4	4	2	2	2	3	4	3	3	4	4	4	3	4	2	3	1	4	1	5	4	4	3	4	3	4	1	3	2	3	3	3	3
C192	2	16	7	3	3	4	5	5	4	3	4	3	4	2	3	3	4	4	2	3	2	3	3	3	2	4	4	4	2	2	2	3	2	3	2	4	5	5	3	4	1	4	3	1	4	3	2	3	2
C193	2	16	7	3	3	4	3	3	2	3	2	2	3	2	3	3	2	4	2	2	2	3	4	4	4	4	2	3	2	2	3	3	2	2	2	5	5	4	3	5	2	3	2	1	3	2	2	3	2
C194	2	17	7	2	5	1	4	4	4	4	1	4	1	5	5	5	3	4	1	1	4	4	1	5	5	5	4	4	1	1	4	4	1	1	1	2,43270758059024	1	4	4	4	1	4	1	4	4	4	1	3	1
C195	2	16	7	2	2	2	2	2	5	2	5	2	2	2	2	5	4	4	2	2	2	2	1	5	2	4	4	4	2	2	2	2	5	5	1	3	4	5	2	4	3	3	2	1	1	1	1	1	4
C196	1	16	7	3	3	3	3	3	3	3	3	3	3	3	3	3	3	3	3	3	3	3	3	3	3	3	3	3	3	3	3	3	3	3	2	1	3	2	2	4	2	4	2	2	2	2	2	2	2
C197	2	15	7	2	3	3,14435241852966	4	4	3	3	3	3	3	2	3	2	3	2	3	2	4	4	3	2	2	2	2	3	2	3	3	4	2	2	3	3	4	4	3	4	1	3	2	5	4	5	1	1	5
C198	2	16	7	5	3	4	4	2	3	4	3	3	3	4	3	4	3	3,93869588531033	2	4	3	4	3	4	4	3	3	2	3	3	2	4	3	1	4	3	4	3	3	5	3	2	2	3	5	5	3	2	3
C199	1	16	7	3	5	5	5	5	1	5	1	1	1	5	5	5	1	1	5	1	5	5	3	4	4	1	1	1	1	1	5	3	5	1	1	1	5	5	1	5	1	1	1	1	1	2	1	1	5
C200	2	16	7	3	3	1	1	1	4	3	5	4	5	1	2	1	4	5	2	4	2	2	1	5	3	4	4	4	5	3	3	3	3	4	3	1	3	3	5	5	1	5	2	1	2	5	1	1	5
C201	2	15	7	4	4	1	2	3	3	3	4	3	4	3	3	3	4	4	3	1	3	3	2	3	3	4	4	4	3	2	3	3	3	3	5	2	4	3	5	3	3	4	2	5	4	4	2	2	4
C202	2	17	7	2	2	2	3	3	4	3	2	1	1	2	5	4	2	1	3	5	1	2	1	1	3	5	1	2	1	1	2	3	4	1	4	5	4	2	1	4	1	2	3	3	3	4	1	1,79655441255582	2
C203	2	17	7	2	2	4	4	4	1	4	1	2	2	3	2	3	2	3	2	2	4	4	3	1	2	3	2	1	2	2	4	2	2	1	1	3	4	4	2	4	1	2	3	4	1	4	1	2	3
C204	2	17	7	2	4	4	4	4	2	3	2	2	2	3	4	3	2	4	3	3	3	4	4	3	2	3	2	3	2	2	4	4	2	2	3	3	4	4	2	4	2	2	2	3	4	3	2	2	4
C205	2	17	7	3	5	5	4	4	1	4	1	3	1	3	4	2	3	3	2	3	4	4	5	2	2	5	3	4	1	2	4	4	2	3	3	5	5	4	1	4	1	3	1	1	3	3	3	3	5
C206	2	17	7	3	3,01065314401999	3	4	5	5	3	5	2	2	2	4	3	1	3	3	3	5	5	3	5	3	3	1	2	1	3	5	5	5	3	1	2	4	4	2	4	2	2	2	2	4	4	2	2	4
C207	2	17	7	3	4	4	5	5	2	5	1	1	1	2	5	3	1	1	3	1	5	5	5	3	4	3	1	1	1	1	5	5	2	1	3	2	5	5	3	5	1	1	1	3	3	3	2	3	2
C208	1	17	7	2	3	4	2	2	5	2	4	2	2	2	2	2	5	5	2	2	1	2	2	3	1	5	5	5	1	2	2	2	2	2	2	2	5	4	5	5	2	4	1	2	4	4	4	1	1
C209	1	17	7	3	3	2	3	3	4	4	2	5	1	5	5	4	1	4	3	3	3	4	1	4	4	1	1	2	3	5	3	5	3	3	5	1	1	1	5	5	1,16303463390079	4	1	5	5	5	1	1	2
C210	2	17	7	3	3	3	3	1	3	3	1	1	1	1	3	1	1	2	1	1	3	3	3	3	3	1	1	1	1	1	3	3	1	1	4	1	4	5	1	4	1	1	1	1	2	4	1	1	1
C211	2	17	7	3	5	5	4	4	1	5	1	3	1	5	5	3	1	4	3	3	4	5	5	3	3	4	1	3	1	2	4	5	3	2	5	5	4	4	1	5	1	2	1	5	5	4	2	5	3
C212	1	17	7		5	1	5	5	2	5	2	4	2	4	5	1	3	4	2	4	5	2	3	3	4	4	2	3	3	2	5	5	3	3	2	1	4	5	5	4	1	4	3	5	5	1	2	2	3
C213	2	18	7	1	4	3	4	4	3	4	2	3	2	4	4	3	1	2	3	4	4	4	3	4	2	2	2	2	2	3	4	4	4	2	4	3	4	4	2	4	2	3	2	3	5	4	2	2	4
C214	2	17	7	3	1	4	1	1	5	1	5	3	5	4	5	2	4	3	1	3	1	1	1	3	1	3	4	5	5	3	1	5	1	5	1	1	1	1	5	1	5	4	5	2	2	1	3	2	1
C215	1	17	7	4	3	3	2	2	4	4	1	2	1	2	3	2	1	3	3	2	3	4	2	4	3	3	1	1	1	2	3	3	1	1	1	2	3	4	4	4	1	3	1	2	3	2	1	2	3
C236	1	15	7	2	2	2	5	5	4	5	1	2	1	2	2	4	2	3	5	3	5	5	2	5	4	3	2	2	1	4	5	4	4	3	1	1	5	5	5	5	1	1	1	4	4	5	1	1	5
C237	2	14	7	3	3	3	3	2	4	2	3	4	3	4	4	4	5	5	2	4	3	3	4	3	2	4	5	5	4	2	2	4	3	2	4	3	4	5	2	3	2	2	2	5	5	4	5	4	3
C238	2	15	7	2	4	2	4	4	4	4	2	5	1	4	4	4	1	1	4	3	5	5	3	3	4	2	3	2	3	4	4	4	3	3	4	3	5	5	4	4	2	3	1,79454372256567	4,40814058308726	4	5	1	3	4
C239	2	15	7	2	1	3,11186669610468	1	1	1	1	3	3	2	2	4	3	4	4	3	3	1	2	3	4	2	5	3	4	2	2	2	3	2	2	4	5	1	4	1	2	1	5	1	5	5	5	1	5	5
C240	2	15	7	3	2	1	3	3	5	3	2	2	2	4	4	3	3	2	4	3	2	4	1	4	2	4	4	5	4	4	3	3	2	4	1	1	1	3	5	4	1	2	1	3	5	3	1	1	3
C241	2	15	7	4	2	2	2	2	3	3	5	4	4	2	2	2	4	4	2	2	2	3	1	4	3	5	4	4	1	1	3	2	2	4	3	1	4	4	5	4	4	5	4	2,49708311335599	3	1	3	2	5
C242	2	15	7	2	3	4	4	4	3	3	3	3	3	2	3	2	3	4	4	2,8910515963506	3	4	4	3	2	2	3	3	3	3	4	3	2	2	2	1	4	4	4	3	2	1	1	4	4	3	3	3	5
C243	1	15	7	3	3	3	4	4	3	5	2	3	1	2	4	4	1	4	3	3	3	5	4	3	4	3	2	3	2	4	4	3	2	2	2	4	4	5	2	5	1	3	1	3	3	3	1	1	5
C244	2	14	7	3	4	4	4	4	2	4	1	3	1	4	4	3	1	3	3	3	4	4	4	4	3	3	1	2	1	3	4	4	3	1	4	3	5	5	1	4	1	1	1	4	4	5	1	2	4
C245	2	15	7	3	1	4	2	2	1	1	3	2	3	2	3	2	5	5	2	3	1	1	4	4	3	5	5	4	2	1	1	3	1	3	2	4	3	4	2	5	1	1	1	4	5	3	2	2	3
C246	2	15	7	3	5	5	5	5	3	4	4	4	4	5	5	3	5	5	4	5	5	5	5	4	2	4	4	5	5	3	2	5	3	5	4	1	3	4	1	5	2	5	3	5	5	4	3	3	4
C247	1	15	7	2	4	4	4	4	3	4	2	2	2	3	3	2	3	3	3	2	2	3	3	2	3	3	3	2	2	1	3	3	2	2	3	4	5	5	3	5	1	2,55262546210118	3	3	4	4	3	2	4
C248	1	14	7	3	3	4	4	4	3	4	2	3	3	3	4	3	2	3	4	4	4	4	5	3	3	3	1	2	2	3	4	3	3	3	3	2	4	5	3	4	1	3	1	3	2	1	1	2	4
C249	2	15	7	2	4	4	5	5	3	5	2	3	2	3	4	2	1	1	3	4	5	5	5	4	4	1	1	3	1	5	5	4	3	1	4	4	5	5	1	5	1	2	1	4	4	4	1	2	4
C250	2	15	7	3	5	5	5	5	3	5	1	5	4	5	5	5	4	5	3	3	4	4	3	4	5	5	4	5	1	2	4	4	3	3	4	5	5	5	3	4	1	2	2	5	5	5	3	4	5
C251	2	15	7	2	1	5	2	2	1	2	3	1	1	1	1	1	5	5	3	1	2	2	2	5	5	5	4	5	1	1	3	2	2	1	5	2	2	2	2	5	1	3	1	5	1	4	1	5	5
C252	2	15	7	2	2	2	2	2	3	2	2	3	4	3	3	2	4	3	3	2	3	3	2	3	2	2	3	3	2	3	3	2	2	3	3	3	4	4	3	4	2	2	2	2	3	3	2	2	3
C253	1	14	7	3	4	4	4	4	3	2	3	3	3	4	4	4	3	3	4	3	4	4	4	3	3	3	3	3	2	3	4	4	4	4	3	3	4	4	2	4	1	1	1	2	5	4	1	2	3
C254	2	15	7	3	3	4	4	4	2	4	2	3	3	4	4	3	3	4	4	3	4	4	4	4	2	4	3	2	2	2	4	4	3	2	4	4	5	5	2	4	1	2	1	4	4	3	2	4	4
C255	1	15	7	3	1	2	3	3	2	3	1	1	1	1	2	1	4	4	1	1	2	3	2	3	3	4	4	1	1	1	4	2	1	1	1	3	4	4	2	4	1	1	1	2	2	1	1	2	1
C256	1	15	7	3	4	1	4	5	4	4	4	4	5	1	4	4	4	4	2	1	5	5	1	4	2	2	4	4	1	2	4	2	3	3	1	1	5	3	3	5	4	2	3	3	4	2	1	1	5
C257	1	14	7	3	4	4	4	4	2	4	2	2	2	3	4	3	3	4	4	3	4	4	2	4	4	4	3	4	2	2	4	4	4	2	3	2	4	4	4	4	1	1	1	3	3	2	1	2	4
C258	2	15	7	3	3	2	3	4	2	4	3	3	2	4	4	4	3	3	2	2	3	4	3	4	2	4	3	4	3	2	4	3	4	4	2	2	4	4	3	4	3	3	3	4	4	3	1	4	5
C259	2	15	7	3	2	5	5	4	3	4	1	3	2	4	4	3	2	3	4	3	4	3	3	4	3	4	3	3	3	2	3	3	3	2	3	4	5	4	3	4	1	3	2	4	4	4	2	3	3
C260	2	15	7	3	2	1	4	3	4	2	5	5	4	3	2	3	4	5	4	4	3	3	2	3	2	3	4	4	4	2	2	2	3	3	3	4	5	5	3	4	1	3	5	4	4	4	5	2	5
C261	2	15	7	2	3	3	4	4	2	4	1	2	1	3	4	3	1	4	4	4	4	4	4	3	2	3	1	4	1	3	4	4	2	3	2	3	5	4	4	2	1	4	1	2	3	2	1	2	3
C262	1	15	7	2	5	3	5	5	4	5	1	4	2	4	4	4	1	2	4	4	5	5	3	5	5	1	1	1	1	5	5	3	5	2	4	1	5	5	5	5	1	3	1	3	4	5	1	1	5
C263	1	14	7	3	4	4	4	4	4	4	1	5	2	4	4	4	2	2	4	4	4	4	4	4	4	2	1	5	2	4	4	4	4	4	4	3	2	2	4	4	1	4	2	5	5	5	2	1	2
C264	1	15	7	2	2	2	3	3	4	3	2	4	2	2	2	4	3	3	2	2	3	3	2	3	4	4	3	3	2	2	3	3	2	2	2	3	4	4	4	3	2	2	1	1	2	4	2	2	2
C265	2	15	7	3	4	5	2	2	2	2	5	3	3	4	4	4	4	4	3	2	2	2	5	2	2	5	5	3	4	2	2	4	3	5	3	3	4	5	2	3	1	2	2	3	3	3	1	1	4
C266	1	15	7	2	4	2	4	4	2	4	1	1	1	3	4	2	2	1	4	2	4	5	4	3	3	2	1	2	1	3	4	4	3	1	4	4	3	5	2	4	1	1	2	2	4	1	1	3	3
C267	1	15	7	2	1	1	1	1	4	3	3	3	3	3	3	2	3	3	2	2	2	3	2	3	3	3	3	2	2	3	2	2	2	3	1	1	1	3	5	5	1	5	1	5	1	5	1	1	4
C268	2	15	7	2	1	2	5	5	3	5	3	3	3	3	3	4	1	2	3	1	5	5	2	5	5	2	1	2	3	3	5	5	5	3	1	1	3	5	3	4	1	3	3	5	5	5	1	2	3
C269	1	15	7	2	2	4	1	1	2	1	3	1	5	1	1	2	3	5	1	1	2	2	4	2	1	5	2	4	1	1	1	2	2	5	1	3	4	5	4	5	2	4	2	1	1	1	2	1	1
C270	2	15	7	3	2	4	2	3	2	3	3	3	2	3	3	2	1	3	4	3	3	3	4	4	2	3	3	2	2	3	3	2	3	3	3	3	3	4	4	5	2	3	3	3	4	3	2	3	4
C271	2	14	7	2	3	4	4	2	2	2	3	2	2	3	4	3	1	3	4	3	1	2	4	3	3	4	3	4	3	1	2	2	2	2	2	3	4	4	1	3	2	3	2	3	1	2	2	3	3
C272	2	15	7	3	3	1	2	4	5	5	2	4	1	2	2	4	1	1	4	4	3	4	1	4	3	1	1	4	2	5	4	4	4	2	4	1	4	4	5	4	2	2	2	2	4	5	1	1	5
C273	2	15	7	2	3	2	3	3	2	3	3	3	2	2	3	3	3	5	3	2	3	3	4	4	2	5	3	2	3	2	3	4	2	3	3	4	4	4	2	3	3	2	2	4	4	4	3	3	2
C274	2	15	7	2	4	5	5	5	3	5	1	3	1	4	4	3	2	3	1	3	5	5	5	5	3	3	2	5	2	3	5	4	4	1	4	5	5	5	4	4	1	4	1	3	3	4	4	2	4
C275	1	15	7	3	1	1	5	5	5	5	3	3	3	4	1	5	1	1	5	3	5	5	1	5	3	1	1	3	3	5	5	3	3	1	1	1	4	5	5	4	1	4	1	4	5	5	1	1	4
C276	2	15	7	3	2	4	5	5	1	4	4	2	4	4	3	2	4	4	2	2	4	3	4	3	2	2	3	2	4	4	4	2	2	2	3	4	5	5	2	5	1	2	1	4	3	5	2	3	5
C277	2	14	7	1	4	3	4	4	4	4	3	5	2	2	5	2	2	3	3	5	4	4	5	4	4	2	2	5	4	2	3	5	2	2	4	4	4	5	4	4	4	4	2	4	4	3	2	2	5
C278	2	15	7	2	2	2	2	2	5	2	5	5	5	3	2	2	5	5	2	2	2	2	2	5	2	5	5	4	2	2	2	2	2	5	4	2	4	3	4	4	2	4	2	4	4	4	4	3	4
C279	1	15	7	2	2	2	4	4	4	4	1	3	1	4	4	5	1	2	4	2	5	5	2	4	3	1	1	1	1	5	4	4	4	2	1	1	3	4	5	5	1	3	1	4	3	3	1	2	4
C280	1	15	7	1	1	4	5	5	2	5	1	2	2	4	4	4	1	1	4	3	5	5	4	4	2	1	1	3	2	2	4	4	4	2	3	3	4	5	2	5	1	3	2	2	4	4	1	1	4
C281	1	15	7	2	3	4	4	4	3	4	1	4	3	2	3	2	2	2	4	4	3	3	2	3	2	2	1	3	4	4	3	3	2	1	3	3	4	4	4	3	1	3	3	4	4	2	2	1	4
C282	2	15	7	3	1	1	1	2	5	1	2	1	1	1	1	1	1	2	2	1	2	1	1	3	2	2	1	1	1	1	2	1	1	1	1	2	1	3	5	3	1	2	1	1	1	1	2	1	1
C283	1	15	7	2	4	1	1	4	1	4	1	1	1	1	4	1	1	1	1	1	1	4	4	1	1	1	1	4	1	4	4	4	1	1	4	1	4	4	1	4	1	4	4	4	4	4	1	1	4
C284	2	14	7	3	5	4	4	5	5	5	1	3	1	4	4	5	1	1	4	3	4	5	1	4	4	1	1	3	1	5	5	4	3	3	5	3	5	4	3	5	1	1	1	3	3	3	1	1	4
C285	1	16	7	2	4	3	2	4	4	3	3	3	2	2	2	2	3	4	2	2	2	3	2	3	2	4	3	3	2	3	3	2	2	2	5	1	4	5	5	5	1	3	1	1	3	1	1	1	2
C286	1	14	7	3	2	3	2	2	2	2	2	3	3	2	2	3	3	4	2	3	2	2	3	3	3	4	4	3	1	1	2	2	2	4	2	3	4	3	3	3	1	2	1	1	1	3	3	1	2
C287	1	15	7	2	4	3	5	5	4	5	1	1	1	1	4	5	3	3	4	1	5	5	2	5	5	2	2	2	1	4	5	5	5	2	3	2	3	5	3	5	1	1	1	1	3	4	1	2	5
C288	1	15	7	2	4	2	5	4	4	4	4	3	2	4	4	4	2	3	4	5	5	4	1	3	4	2	2	3	2	4	5	5	3	1	4	1,53632517302256	4	4	5	5	2	4	3	4	4	4	2	1	5
C290	2	15	7	3	4	5	5	4	1	5	1	5	1	5	5	5	1	5	5	5	5	5	4	5	4	5	4	5	1	5	5	5	5	1	4	5	4	4	1	3	1	3	1	5	5	5	1	3	5
C291	2	16	7	3	4	5	4	3	3	4	2	3	1	3	4	4	5	4	3	3	4	5	4	4	4	3	5	4	2	3	4	3	3	4	3	4	5	5	3	5	2	2	1	1	3	4	3	3	4
C292	2	15	7	2	4	3	1	1	2	1	3	4	3	3	4	3	4	4	2	2	1	1	4	1	1	4	3	2	3	3	1	3	4	5	3	4	5	1	3	1	5	4	1	3	4	4	1	1	1
C293	1	15	7	3	4	4	3	4	3	4	2	4	2	4	3	4	2	4	3	3	3	4	2	4	4	3	2	3	3	3	3	3	4	2	3	2	2	4	5	4	2	2	1	4	4	4	2	2	4
C294	2	15	7	3	3	5	4	3	1	3	1	1	1	2	3	4	4	4	1	1	4	4	3,6697405588477	3	3	3	4	4	4	1	3	4	1	4	4	1	4	2	2	5	2	3	3	2	3	4	1	1	4
C295	2	15	7		3	4	3	3	4	3	3	4	3	2	3	3	2	1	5	4	4	3	2	3	2,89638848138433	1	1	4	3	4	3	3	3	3	3	4	5	3	4	4	2	4	4	4	3	3	2	2	4
C296	2	15	7	3	1	2	2	2	5	3	5	3	1	2	4	1	4	4	2	2	2	1	3	4	3	2	4	2	5	3	2	3	2	4	1	2	4	4	3	4	1	1	2	5	2	4	1	1	5
C297	2	15	7	2	4	5	2	3	2	4	3	5	4	5	4	3	3	4	3	5	4	4	5	5	3	5	3	5	4	2	3	5	3	1	2	5	4	5	2	4	1	1	1	5	4	4	1	4	4
C298	2	15	7	3	3	3	3	3	1	3	1	3	1	5	5	4	1	2	4	3	3	3	5	5	3	1	1	3	1	2	3	3	5	3	3	2	3	3	3	4	1	2	1	5	4	4	2	2	3
C299	2	15	7	3	3	2	4	4	2	4	3	2	2	4	4	3	4	4	3	2	4	4	2	3	2	3	4	4	3	3	4	4	2	2	3	2	4	4	5	3	4	5	3	4	4	4	4	2	3
C300	2	15	7	4	3	2	2	2	4	3	3	4	3	3	3	3	4	4	3	4	3	2	3	3	3	2	3	4	3	2	2	4	3	3	4	4	3	3	5	3	4	4	4	2	4	3	4	2	3
C301	2	14	7	3	4	4	5	4	2	4	1	2	2	4	4	4	1	1	5	4	5	4	4	4	2	4	1	1	2,47039746878108	5	4	4	4	3	4	2	5	4	4	5	1	1	2	2	4	3	1	3	4
C302	2	15	7	2	3	2	2	2	4	2	4	4	4	2	2	3	3	2	3	4	2	2	2	3	3	3	3	3	4	2	2	2	3	3	3	2	2	3	5	2	4	4	4	3	3	3	3	2	2
C374	2	14	7	2	5	5	4	4	4	5	3	2	2	3	4	5	1	1	4	2	5	5	5	3	4	2	1	3	2	2	4	5	4	2	4	1	5	5	4	4	1	2	3	4	4	5	1	2	3
C375	2	14	7	2	3	4	3	4	3	4	2	3	3	2	3	2	3	3	3	2	3	4	3	4	2	2	2	3	4	3	3	4	2	2	2	2	3	4	4	4	2	3	3	4	4	2	2	3	3
C376	2	14	7	3	2	2	2	2	4	3	4	4	4	2	2	2	2	2	3	3	3	3	3	3	2	1	1	3	4	4	3	2	2	2	1	3	3	3	4	4	1	1	2	5	4	1	1	1	2
C377	2	14	7	3	5	5	5	5	1	5	1	3	1	3	5	3	1,94477547970367	2	5	3	5	5	5	5	5	5	1	5	1	1	5	5	2	3	2	4	5	5	2	4	1	3	2	2	2	4	2	2	4
C378	1	14	7		4	2	4	4	3	4	2	2	3	3	3	3	1	2	4	2	4	4	2	4	3	2	1	3	2	3	4	3	3	2	1	1	4	4	3	4	1	3	2	3	3	4	1	1	4
C379	2	14	7	2	1	5	1	1	1	1	1	1	1	1	3	5	4	1	3	3	3	3	1	1	5	5	4	1	1	1	1	5	3	3	4	3	5	5	3	3	1	1	1	5	5	5	4	1	1
C380	1	15	7	2	3	3	3	5	3	4	2	5	5	3	3	3	5	5	2	3	2	4	5	1	1	3	5	5	3	2	3	3	2	5	1	2	2	5	3	5	4	5	5	3	4	1	5	4	1
C381	1	14	7		4	5	1	1	5	1	5	5	5	1	5	3	2	4	1	3	5	3	2	3	1	3	2	1	1	1	1	5	5	1	3	1	4	1	2	1	2	4	4	1	4	1	1	5	3
C382	1	14	7	3	3	2	5	5	2	5	1	2	1	4	3	4	3	4	2	2	4	4	4	3	2	4	2	3	1	2	3	3	3	4	1	1	5	5	1	5	1	4	1	4	3	4	1	1	4
C383	2	14	7	3	2	2	2	2	1	2	2	2	2	1	1	3	1	1	1	1	2	2	2	1	4	3	2	1	1	3	3	3	3	3	4	3	3	3	2	2	1	1	3	4	2	4	1	3	2
C384	2	14	7	4	1	4	1	3	2	3	2	2	3	4	4	3	4	4	1	1	1	3	3	3	2	4	1	4	1	1	2	3	3	3	3	3	4	4	3	3	2	1	2	3	2	3	1	3	5
C385	2	14	7	3	2	3	4	1	5	4	4	5	4	1	3	1	2	1	3	2	1	2	4	4	2	1	1	2	5	2	1	1	1	3	5	3	1	2	4	4	2	5	5	1	1	5	1	3	5
C386	2	14	7	2	3	4	4	4	3	4	2	4	4	4,12782021088315	5	4	2	3	5	5	5	4	1	4	3	3	2	5	4	3	4	5	4	3	3	4	5	4	4	3	2	4	3	1	1	1	1	3	5
C387	2	14	7	4	4	4	4	4	2	4	1	3	1	4	4	3	1	3	4	4	4	4	5	3	2	3	1	5	1	3	4	4	2	3	3	1	4	4	1	4	1	1	3	5	4	3	2	3	4
C388	2	14	7	2	3	5	5	5	1	4	4	1	3	1	1	1	3	4	4	2	5	4	2	3	1	4	3	4	4	2	5	2	1	2	5	4	4	5	1	5	2	2	2	5	4	4	1	4	4
C389	2	14	7	3	3	3	4	5	3	4	2	2	2	2	4	2	4	4	4	1	5	4	2	3	3	4	5	4	3	2	5	4	2	2	2	4	5	5	3	3	2	2	2	2	2	2	3	3	3
C390	2	14	7	3	5	1	1	1	1	5	5	3	1	3	5	1	5	5	3	4	2	4	5	3	2	5	5	5	3	1	3	4	1	3	2	1	3	3	5	5	5	5	3	5	5	3	3	1	2
C391	1	14	7	4	4	4	4	5	2	5	2	2	1	4	4	4	2	2	1	2	4	4	4	4	4	2	1	2	1	5	4	4	3	4	4	3	4	5	2	5	5	2	2	2	4	1	2	1	5
C392	2	13	7		5	4	4	4	4	5	1	2	1	2	3	3	1	1	3	3	4	4	3	3	3	2	2	3	2	3	4	4	3	2	3	3	4	5	3	4	1	3	1	2	4	4	1	1	5
C393	1	14	7		2	3	1	1	4	3	2	2	3	2	3	3	1	4	2	2	2	3	2	4	3	4	2	2	3	1	1	3	2	2	1	4	2	3	4	3	1	3	2	4	4	3	2	1	4
C394	2	13	7	4	3	5	2	3	2	3	2	2	5	5	5	4	1	2	3	4	2	4	4	5	2	3	1	5	5	1	2	3	4	4	1	2	2	2	3	2	1	3	5	3	2	3	1	1	2
C395	1	14	7	3	4	3	5	5	3	4	2	3	1	3	4	3	2	3	3	3	4	4	3	5	4	3	1	1	1	3	5	3	3	1	5	2	4	5	1	4	1	3	1	2	2	2	1	2	4
C396	2	14	7	3	4	2	4	4	4	4	3	4	3	4	4	4	3	3	4	4	4	4	3	4	3	3	2	3	2	3	4	4	4	3	3	1	3	2	5	3	4	4	3	3	4	2	2	2	3
C397	1	14	7	3	2	2	3	4	4	4	1	1	1	2	2	2	1	3	2	2	3	3	2	3	4	3	1	2	2	2	4	2	4	1	1	1	3	2	4	5	1	4	2	2	3	3	1	1	3
C398	2	14	7	2	1	1	3	1	5	1	5	1	5	1	3	1	1	3	2	1	1	1	1	4	1	1	1	5	5	5	1	1	1	5	4	1	4	1	5	3	4	4	1	1	1	1	1	3	1
C399	2	14	7	3	2	1	5	5	5	5	5	2	2	2	2	2	2	2	3	3	4	4	2	4	2	2	2	4	3	4	4	3	3	3	2	1	3	3	4	4	4	4	2	2	2	2	1	1	5
C400	1	14	7	3	4	1	3	5	5	5	4	1	2	1	1	1	2	2	1	1	2	5	1	3	1	1	3	2,73274962205122	1	5	5	1	2	4	3	1	3	5	4	5	1	3	2	2	2	3	1	1	1
C401	2	14	7	1	3	4	3	3	2	4	4	4	4	4	2	2	5	5	3	3	4	3	4	4	3	5	5	5	3	1	2	3	3	4	2	1	4	4	5	3	4	4	4	3	4	2	4	1	4
C402	1	14	7	3	2	4	4	4	2	4	2	2	1	5	4	3	1	4	2	2	4	4	3	4	5	4	1	1	1	2	4	4	4	2	2	4	5	4	4	4	1	3	2	5	4	3	1	2	1
C403	1	14	7	3	4	4	4	4	3	3	2	2	2	3	3	3	4	4	3	3	3	3	4	3	3	4	4	4	3	4	3	3	3	2	4	1	5	5	3	4	3	3	1	3	3	4	3	3	5
C404	1	14	7	2	3	2	4	4	4	4	3	1	1	3	4	4	3	2	3	2	5	5	3	5	3	3	2	2	2	3	5	4	5	3	4	1	5	5	5	5	2	3	1	3	4	4	1	1	5
C405	1	14	7	3	2	3	4	5	5	5	1	2	1	2	2	5	3	3	4	2	5	5	1	5	4	3	2	2	1	3	5	2	4	2	2	3	3	4	4	4	1	3	3	2	2	3	3	2	4
C406	2	14	7	3	4	4	5	5	3	4	3	2	2	2	3	4	1	3	3	2	5	5	4	3	3	2	1	2	3	4	4	3	2	3	2	1	5	5	5	5	1	1	2	3	2	5	1	2	4
00600237a	1	12	6	3	3	4	5	4	2	3	2	3	2	4	2	2	3	4	3	3	4	4	3	3	2	3	3	4	2	2	4	4	3	4	3	4	5	3	2	2	4	3	3	3	4	3	4	4	3
00600237b	2	12	6	4	3	3	4	3	4	3	3	4	2	3	3	4	3	3	3	2	4	3	3	4	3	3	4	3	2	4	3	3	4	2	3	4	4	4	2	3	1	2	2	3	2	3	2	3	3
00600589b	1	12	6	5	3	3	2	5	3	3	2	3	2	2	2	1	2	2	3	3	3	3	1	3	3	3	1	1	1	4	3	3	3	3	5	1	3	3	3	3	3	3	3	2	4	2	3	2	3
00601100a	1	12	6	3	4	4	4	4	2	4	3	3	2	4	3	3	4	3	4	3	4	4	3	4	3	3	3	2	3	2	3	3	2	2	4	3	3	4	3	4	3	3	3	4	3	3	3	3	4
00702262b	1	12	6	5	1	1	3	4	5	3	4	3	3	2	2	3	1	3	4	3	2	3	2	4	4	4	3	2	3	3	4	3	4	4	3	2	4	3	5	2	3	3	4	3	2	3	1	5	4
00703806a	1	13	6	3	4	5	1	1	2	2	1	1	4	3	2	1	2	4	3	2	1	1	1	2	2	4	4	3	1	1	2	2	2	3	1	4	2	1	2	3	3	1	2	1	2	3	4	2	3
00704256a	1	14	6	3	1	2	4	4	2	1	5	1	3	1	3	2	4	4	1	1	4	2	1	4	1	5	3	2	5	2	3	1	2	1	1	1	1	5	5	2	1	1	1	2	3	2	4	1	1
00706936a	1	12	6	4	4	4	3	1	1	4	1	4	4	1	1	1	1	5	1	1	1	2	2	1	1	5	4	5	1	1	1	1	1	5	4	2	4	3	1	3	1	5	1	5	1	1	1	5	5
00800053b	1	18	6	3	3	3	4	4	3	3	2	2	2	3	3	3	2	1	3	2	4	4	5	3	3	1	1	1	1	3	4	3	2	2	3	3	4	4	3	3	4	3	3	4	3	3	1	2	3
00800316b	2	14	6	2	4	3	4	3	3	3	1	3	1	2	3	3	1	1	4	3	4	4	1,91162095980247	4	3	1,46278515070261	1	2	2	3,00720511471387	3	3	3	3	3	2	4	4	4	4	1	4	1,29792869207945	4	2	2	1	1	4
00800758b	1	13	6	3	2	3	3	4	5	4	5	3	2	3	4	4	2	5	2	3	2	3	2	1	5	2	2	4	3	3,39944392648557	3	3	4	3	1	1	2	2	3	1	4	3	2	4	4	3	1	3	2
00800762a	2	16	6	3	3	4	2	2	4	2	3	4	2	3	4	3	2	2	3	4	2	2	4	3	3	2	3	3	3	3	2	3	3	2	4	4	4	4	3	3	2	2	4	4	4	3	2	3	3
00800762b	1	18	6	3	4	4	5	5	4	5	1	3	1	3	5	4	2	2	3	3	4	4	3	3	3	3	3	3	3	4	4	4	3	3	3	2	4	4	3	4	4	3	4	3	3	4	4	3	3
00801289a	2	12	6	3	1	3	3	4	3	5	3	2	2	1	4	2	1	5	4	3	2	4	3	2	4	5	2	5	3	3	5	4	1	4	2	3	1	1	5	2	1	3	2	5	5	1	1	5	2
00801369b	1	13	6	4	3	2	3	5	4	3	1	3	3	2	4	3	2	4	3	2	3	3	2	4	3	4	3	2	3	3	4	1	3	2	4	2	4	5	4	3	1	4	2	3	2	4	2	3	4
00801378a	2	15	6	4	3	4	3	4	4	3	2	2	3	2	3	3	4	4	3	4	3	3	3	4	2	5	4	3	3	1	3	2	2	3	4	4	3	3	2	3	1	2	2	3	4	4	1	2	4
00801419a	2	15	6	3	3	4	4	4	2	4	2	3	2	1	4	2	3	3	2	3	4	4	4	3	3	4	3	3	2	3	4	4	3	3	3	4	4	4	2	4	1	2	2	3	3	3	1	4	4
00801839a	2	12	6	4	3	4	4	5	3	4	3	3	2	4	2	2	2	4	3	3	4	3	3	3	4	4	4	3	3	1	3	2	3	3	3	5	4	3	3	3	1	1	4	3	2	2	2	5	3
00801946a	1	13	6	3	4	2	3	5	3	4	3	3	4	4	3	4	2	4	4	3	4	5	2	5	4	2	1	1	3	1	5	2	3	2	5	1	5	5	3	5	1	3	1	2	4	3	2	1	5
00802121a	1	14	6	1	4	3	4	4	4	3	3	2	2	4	4	3	1	2	3	2	3	3	2	2	2	3	3	3,07241755153055	2,38316169343545	2,68356105395559	3,54853829008835	4	2	2	3	3	4	4	4	4	3	3	3	4	4	4	2	2	4
00802122a	2	14	6	4	3	3	4	4	2	4	3	2	3	2,80143165034054	2	3	2	3	4	3	4	3	2	3	3	3	2	3	1	3	3	3	3	3	3	3	2	2	2	2	1	3	3	3	3	2	1	3	3
00802149B	1	14	6	2	3	2	1	4	4	4	3	2	1	1	1	1	2	3	1	2	1	2	3	3	4	2	3	2	1	2	2	1	1	2	3	4	3	5	2	4	2	2	1	1	2	1	1	1	1
00802852a	2	14	6	3	4	4	3	3	2	4	2	2	2	4	4	3	2	2	3	4	2	5	4	3	3	3	2	4	4	3	2	5	2	2	4	4	3	4	3	3	3	4	2	4	4	2	1	3	3
00803040a	2	13	6		3	4	2	2	3	3	4	3	2	4	5	2	1	2	4	3	2	3	4	1	3	2	1	3	4	2	2	4	2	3	2	5	1	2	1	3	1	1	5	2	3	2	1	5	1
00803557a	2	17	6	3	3	4	3	4	2	4	2	3	3	3	2	3	1	3	2	3	3	3	4	3	2	3	3	3	3	2	3	3	2	2	2	3	3	3	2	3	2	2	2	3	2	2	1	3	3
00803763b	1	12	6	3	3	4	2	4	5	3	2	3	2	4	3	2	3	1	3	4	2	4	2	3	4	1	3	2	3	3	4	3	2	4	3	4	4	4	2	5	2	3	3	4	3	2	4	3	2
00804373a	2	16	6	3	4	4	3	3	1	2	3	1	3	4	4	3	2	4	1	2	3	2	4	3	2	4	2	5	2	5	3	4	3	4	4	5	3	3	1	4	2	4	3	4	4	2	2	5	2
00804396a	2	14	6	5	3	3	4	4	4	5	3	4	2	3	3	2	2	3	4	4	4	4	1	3	3	2	3	4	5	3	2	3	2	3	2	3	4	3	3	3	1	4	2	3	4	2	1	2	4
00804428b	2	12	6	3	3	3	4	2	3	2	1	1	1	2	2	5	2	4	1	2	4	2	3	3	2	5	3	4	3	1	2	2	2	3	4	1	1	2	4	2	2	1	2	4	3	3	1	1	5
00805409b	2	13	6		3	4	1	1	2	3	1	3	3	3	3	3	2	1	3	2	1	3	4	4	2	3	1	3	3	1	1	3	2	3	3	4	4	2	3	4	1	1	5	3	3	3	1	1	5
00805483a	2	18	6	2	4	5	3	4	2	4	2	3	2	4	4	4	2	2	3	3	3	4	3	4	4	3	3	4	2	3	3	4	4	2	4	4	3	3	2	4	2	3	2	4	4	3	2	3	3
00805764a	1	14	6	3	3	2	3	4	4	4	3	3	4	1	2	3	3	4	4	3	3	3	3	3	2	3	4	4	3	3	3	3	2	2	4	2	2	3	3	4	2	1	2	4	4	4	1	4	4
00806413a	2	18	6	5	4	3	4	4	3	4	3	3	2	3	3	3	2	3	4	3	4	4	4	4	2	2	2	3	2	4	4	4	2	2	4	3	3	3	4	4	4	3	2	4	4	4	2	2	4
00806500b	2	13	6	3	3	4	4	3	3	5	3	4	3	4	4	2	2	4	4	2	4	5	3	4	2	2	3	3	4	3	3	4	2	3	1	1	4	4	5	3	1	4	3	4	4	2	3	2	4
00900104A	1	12	6	3	1	4	3	1	3	4	1	2	2	4	4	4	1	4	2	3	3	3	2	4	2	3	1	3	3	2	4	4	2	2	1	3	4	4	2	4	2	3	1	2	4	4	1	4	4
00900518a	2	14	6	3	3	5	2	4	4	3	4	5	5	2	5	1	5	3	3	4	5	4	5	5	3	3	2	5	3	1	3	3	3	4	3	5	5	5	4	5	1	3	4	5	5	5	1	3	5
00901781A	1	13	6	3	3	3	3	3	4	2	4	2	3	2	3	3	5	5	2	2	3	3	2	4	2	5	4	2	2	2	3	3	2	3	3	2	4	4	2	4	3	2	2	3	3	3	2	2	3
00901976B	2	14	6	3	3	2	5	4	5	4	2	4	3	4	4	2	2	4	3	2	4	3	3	3	2	2	1	3	2	3	4	2	2	3	3	1	3	3	3	4	2	3	3	2	3	3	2	1	3
00902090a	1	13	6	2	3	1	1	1	5	2	3	2	3	1	1	1	2	3	1	1	1	1	2	3	2	2	1	2	4	3	1	1	5	3	4	2	4	5	4	4	1	1	2	1	3	4	1	2	5
00902090b	2	12	6	4	2	4	1	1	1	1	1	3	3	2	2	1	5	4	3	3	2	1	4	2	3	5	4	4	4	4	1	1	1	5	3	2	3	4	5	1	5	2	5	1	4	1	3	1	1
00902241b	1	16	6	3	3	4	3	4	4	2	3	3	3	2	3	2	3	2	3	4	3	2	3	4	4	2	3	2	2	2	3	3	2	2	2	3	3	3	2	3	4	3	2	2	3	2	1	2	4
00902542b	1	15	6	3	4	2	5	4	3	5	2	2	1	4	5	4	3	3	4	3	5	4	3	4	4	3	3	2	3	4	5	5	3	2	4	3	5	4	3	5	2	3	2	3	4	4	1	2	4
00902623A	2	14	6	3	4	3	5	3	3	5	1	2	2	2	4	1	4	4	3	2	4	4	3	5	4	5	4	2	2	2	4	5	3	4	5	3	4	4	5	4	2	3	2	5	4	3	1	4	3
00902757B	1	13	6	2	3	1	3	3	4	2	5	3	5	3	2	1	3	5	2	1	2	2	1	3	2	4	3	4	3	3	4	1	1	4	3	2	3	2	4	4	1	2	3	3	2	3	1	1	3
00903655B	1	14	6	3	4	3	5	4	4	4	2	2	2	4	1	1	1	4	4	3	4	4	3	4	3	2	2	3	1	3	4	3	2	2	3	2	5	5	4	5	4	2	1	1	1	1	1	1	3
00903690a	1	17	6	2	3	3	4	4	4	5	1	3	2	1	2	4	2	3	3	3	4	4	1	4	3	3	3	3	3	3	3	2	4	3	1	1	2	1	4	2	1	3	3	3	3	3	2	3	1
00903690b	2	16	6	3	4	5	3	4	2	4	1	1	1	3	4	2	3	1	4	3	3	4	5	3	1	1	3	4	1	5	4	3	2	1	3	5	4	4	1	4	1	1	3	1	3	4	5	4	3
00904660b	1	18	6	3	3	4	3	3	3	4	2	4	2	4	4	5	2	3	4	3	3	4	3	3	4	4	3	4	2	3	3	5	4	1	3	3	4	4	2	4	2	4	2	4	4	5	2	3	4
00905222A	1	14	6	3	3	3	3	2	3	4	2	4	4	5	2	3	1	2	3	4	2	3	2	4	2	1	1	1	2	2	3	3	3	2	1	1	2	1	4	4	1	2	2	3	3	3	1	1	2
00905275a	2	12	6	3	5	4	3	5	5	4	1	1	3	4	5	5	3	1	3	4	5	5	5	3	1	1	5	5	5	2	3	4,64572771182328	5	3	3	5	5	5	3	4	1	2	1	2	1	4	5	1	5
00905275b	2	12	6	5	3	2	4	4	3	4	1	3	1	1	1	2	3	1	4	2	3	2	2	3	2	1	2	3	1	3	4	1	1	1	3	2	3	2	3	2	3	2	2	2	2	1	2	3	2,84272886579204
00905564b	1	17	6	2	4	4	2	3	2	3	2	2	2	2	4	3	4	4	3	3	2	3	4	2	3	5	4	4	2	2	3	4	2	4	4	2	3	4	4	4	2	4	3	4	4	4	2	3	4
00908025a	2	13	6	3	3	1	2	4	5	4	3	1	3	2	3	4	1	2	3	4	4	4	3	3	3	2	4	3	3	3	4	2	3	2	4	3	5	4	2	4	1	1	1	2	3	4	1	3	4
01000221a	1	17	6	3	3	3	3	4	2	4	1	2	4	1	3	2	1	2	3	2	2	3	2	4	3	3	1	2	2	3	2	3	2	2	3	3	3	3	3	3	2	2	2	3	2	3	1	2	4
01000697a	2	18	6	3	3	4	4	4	3	3	1	3	1	3	3	2	3	1	1	3	1	3	3	1	1	3	5	5	1	1	1	3	1	5	1	1	1	1	5	1	1	3	3	5	3	3	1	3	1
01000867a	2	16	6	3	3	5	5	5	1	3	3	1	3	5	4,05228496626266	3	3	3	3	4	4	5	5	3	2	5	3	5	3	1	4	4	2	3	2	5	4	4	1	3	1	2	1	2	4	3	1	3	2
01000951a	1	14	6	3	4	4	5	4	3	5	3	3	2	3	4	2	3	2	4	3	5	5	3	4	4	3	3	2	5	3	3	4	2	2	4	2	5	5	4	4	1	4	2	4	4	3	3	2	2
01000981b	2	12	6	3	3	4	5	5	4	4	2	4	2	4	4	1	1	3	2	4	4	4	4	3	3	3	4	4	3	3	4	4	2	2	3	3	4	4	2	4	3	4	2	4	4	3	2	4	4
01002128b	1	18	6	3	3	4	3	3	4	3	1	5	1	1	3	1	1	1	3	3	3	3	4	4	3	2	1	3	3	4	3	3	2	2	3	3	3	3	4	3	1	3	1	2	3	1	1	3	3
01003083a	1	18	6	2	3	2	4	4	2	4	3	2	2	2	4	3	3	3	2	2	3	4	2	4	3	2	2	2	2	3	4	4	2	2	3	2	4	4	2	4	2	2	1,93568974104578	4	4	3	2	2	4
01003083b	2	15	6	3	3	3	4	3	4	2	4	2	4	3	1	1	2	3	3	2	3	2	1	4	2	4	4	3	4	1	3	3	2	4	4	2	4	3	3	1	1	2	1	3	3	2	1	3	4
01003155b	1	14	6	4	2	2	3	3	3	4	1	2	1	2	3	1	1	2	2	2	2	3	1	2	3	3	1	3	2	3	4	4	1	2	3	2	4	3	4	4	1	2	2	2	2	1	1	2	3
01003251a	1	17	6	3	3	4	2	2	4	3	2	3	3	1	2	2	3	4	1	2	3	4	3	3	2	3	4	3	2	3	3	3	2	3	2	2	3	3	3	2	1	3	2	2	2	1	1	3	1
01003251b	2	15	6	3	4	3	3	3	2	3	2	3	2	3	4	3	2	3	2	2	2	3	3	4	2	3	2	2	2	2	3	3	2	2	3	4	4	3	2	3	1	2	2	4	3	4	1	3	3
01003624a	2	12	6	3	1	2	4	4	4	4	3	4	3	4	3	4	2,30732033870635	4	4	3	4	4	4	3	4	4	1	2	3	3	4	4	3	3	2	2	3	4	4	2	2	5	4	4	4	4	4	2	4
01003817b	1	11	6	3	3	2	2	1	5	1	5	3	3	1	1	2	1	5	1	1	1	1	1	3	4	5	1	1	5	1	1	1	1	5	1	1	1	1	5	3	1	3	1	1	1	1	1	3	3
01004544a	2	13	6		3	4	4	5	3	4	2	3	1	4	4	3	4	2	4	3	4	3	4	3	3	3	3	2	4	2	4	4	3	1	3	4	4	4	2	4	1	1	1	3	2	1	4	3	4
01004544b	1	12	6		4	3	2	4	2	3	2	3	2	3	2	3	2	1	4	4	2	3	4	3	2	4	3	4	2	3	4	2	3	2	3	4	3	2	2	3	1	3	2	4	3	4	3	1	4
01005186a	1	12	6	2	4	2	3	3	3	4	2	2	3	1	2	2	1	2	2	2	2	4	1	3	4	3	1	2	5	1	1	3	2	2	1	1	1	1	4	4	1	1	1	1	1	1	1	1	1
01006119b	1	12	6	3	4	1	3	4	3	4	3	2	2	2	3	3	1	2	3	2	4	4	4	3	2	2	4	1	2	4	4	4	2	1	3	3	4	4	2	3	3	2	2	3	4	3	1	2	2
01006205a	1	12	6	3	2	3	4	5	3	4	1	3	4	4	3	4	5	5	1	3	3	4	4	5	5	3,52620516335324	3	5	5	5	3	3	3	3	3	3	3	3	3	4	1	3	3	3	3	3	5	1	3
01007576b	2	12	6	1	3	4	3	4	3	3	2	3	3	4	4	3	3	2	4	3	4	3	3	4	3	4	3	4	3	2	3	2	3	2	3	2	4	3	2	3	1	2	2	3	3	3	2	1	4
01008161b	1	18	6	3	1	1	5	4	4	4	5	5	1	1	2	1	1	1	4	3	4	5	1	5	5	5	2	4	3	1	4	2	5	1	3	1	5	4	4	4	1	1	1	4	5	1	1	1	5
01107146b	2	15	6	2	1	1	5	5	5	5	1	5	1	5	5	5	1	5	1	1	5	3	4	5	1	1	5	5	1	1	5	3	4	2	1	2	5	5	5	5	5	5	1	3	4	5	1	5	5
01206007a	1	16	6	3	3	4	4	5	3	5	2	3	2	4	4	4	2	3	3	3	4	5	4	2	2,58181714858962	4	2	2	3	1	4	3	3	4	4	4	5	5	3	4	3	2	2	3	4	4	2	3	4
01207534a	2	17	6	2	4	4	4	4	2	4	2	2	4	3	4	3	4	4	4	3	3	4	4	4	4	3	3	2	4	4	3	3	2	2	3	2	2	3	3	4	4	3	3	3	3	2	2	2	4
01207534b	1	18	6	2	4	5	3	4	2	3	1	1	1	3	4	3	1	2	3	4	3	3	3	4	4	2	1	2	1	2	3	3	3	2	3	4	3	3	2	3	1	2	1	3	4	4	1	4	3
19972447a	1	12	6	2	3	2	4	4	2	1	3	4	1	3	1	3	2	1	2	1	2	3	4	5	2	1	1	3	1	3	5	3	2	3	2	3	5	4	2	3	1	1	3	2	3	4	1	2	2
20054166a	1	12	6	3	2	3	4	4	3	2	1	2	4	3	4	3	1	1	3	3	3	4	2	4	3	2	2	3	4	3	3	3	2	2	3	3	4	3	1	2	1	1	1	1	2	3	3	1	1
C176	2	16	6	2	3	2	3	3	4	3	3	4	3	3	3	4	2	3	3	2	3	3	3	3	2	5	3	3	2	1	3	3	2	1	3	1	5	3	1	3	1	3	1	4	3	3	1	1	5
C177	2	17	6	3	3	4	4	4	4	4	3	3	3	3	3	2	4	3	3	3	4	4	4	4	3	3	4	3	3	3	4	3	3	3	3	4	5	3	2	4	1	4	2	2	3	2	4	1	1
C178	2	16	6	3	3	4	3	3	1	3	2	3	4	2	3	3	3	4	3	3	3	3	4	3	3	3	3	2	2	3	3	3	3	4	2	4	3	3	1	3	2	2	3	4	4	4	3	3	3
C179	2	16	6	5	4	2	5	5	4	4	4	3	3	3	4	3	2	2	2	2	5	4	3	3	2	2	2	3	2	2	5	3	3	3	4	4	5	3	4	4	3	2	3	2	2	4	1	2	5
C180	1	16	6	3	3	3	3	3	3	3	3	3	2	4	3	3	2	3	3	3	3	3	4	3	3	3	2	3	3	3	3	4	3	3	3	3	3	4	4	4	4	3	3	3	3	3	3	2	2
C181	2	16	6	2	5	4	2	2	2	3	5	3	4	5	5	3	5	4	4	2	2	3	5	5	2	5	4	4	3	2	2	5	4	4	4	4	4	4	3	3	3	4	4	4	5	2	4	4	1
C182	2	16	6	1	4	4	4	4	2	4	2	2	2	4	4	2	2	2	4	4	4	4	2	5	2	3	1	2	3	1	3	5	4	1	4	4	5	5	3	5	2	2	3	4	4	3	3	3	4
C183	2	16	6	3	4	3	4	4	3	4	2	2	2	4	4	4	2	2	3	2	4	4	4	4	4	2	2	2	2	4	4	4	3	3	3	3	4	4	4	4	1	3	2	3	3	4	1	2	4
C184	2	16	6	3	3	1	3	3	1	3	1	1	1	1	1	1	3	5	1	1	3	3	5	1	1	5	3	4	1	1	1	1	1	1	3	5	4	5	1	4	1	1	1	1	4	1	1	5	1
C185	2	16	6	3	1	1	3	3	3	3	3	2	4	4	4	3	3	3	3	3	3	3	3	3	3	2	4	3	4	5	2	4	4	4	2	3	3	1	4	2,84963792923983	3	3	3	3	4	4	2	1	4
C186	1	18	6	4	4	4	4	4	4	4	4	4	2	4	4	4	2	2	4	4	4	4	2	4	4	1	1	2	4	4	4	4	4	1	5	2	5	5	4	5	1	5	1	3	4	4	1	1	5
C187	1	16	6	3	5	5	4	3	3	4	2	5	2	5	5	1	5	5	2	4	3	4	5	1	1	1	3	5	1	2	2	5	1	1	5	3	5	3	4	4	2	4	3	5	5	5	4	2	1
C188	1	16	6	3	1	4	1	2	5	3	3	2	2	1	1	3	3	3	3	1	3	3	3	3	1	1	1	1	1	4	1	2	3	3	1	1	1	1	1	4	2,64860441693087	3	3	4	4	4	2	2	3
C189	1	18	6	4	5	2	5	5	5	5	3	5	3	3	3	3	3	3	3	3	3	3	3	3	3	3	3	3	3	3	3	3	3	5	1	1	5	5	5	5	3	5	3	1	1	1	3	1	1
C216	2	13	6	5	2	4	4	2	2	2	5	5	5	5	1	1	5	5	1	5	2	2	3	2	4	4	4	4	5	2	2	2	2	5	3	4	3	3	4	2	3	5	5	3	2	1	5	5	1
C217	2	12	6	3	3	1	2	2	3	3	1	1	2	1	1	1	4	4	2	2	3	2	1	2	3	3	3	4	1	2	2	1	2	1	4	1	2	3	3	4	1	1	2	2	3	2	2	2	3
C218	2	12	6	5	1	1	2	1	1	1	2	2	2	2	2	2	3	3	3	1	1	2	1	2	1	1	2	1	1	5	4	3	4	5	1	2	1	1	1	1	3	3	3	3	3	3	5	4	1
C219	1	12	6	4	1	2	5	5	4	5	1	3	3	2	3	4	1	1	3	3	5	5	5	3	3	1	1	1	1	5	5	2	2	1	1	2	5	5	3	4	1	2	1	4	2	5	1	1	4
C220	2	12	6	3	3	4	4	2	2	4	3	3	1	2	1	3	3	1	1	1	3	3	1	5	2	3	2	3	1	1	3	3	2	2	4	2	4	4	3	5	1	3	3	3	2	3	3	3	4
C221	2	12	6	3	1	3	2	2	3	2	3	2	4	3	2	4	2	4	3	2	1	2	3	5	4	3	2	1	2	3	5	5	4	3	4	3	5	5	2	3	1	2	1	5	5	5	1	3	4
C222	2	11	6	3	5	1	5	5	2,14349114355275	5	3	1	5	5	4	5	4	5	5	5	5	5	1	1	1	5	5	5	1	5	5	3,970632304325	1	5	2	5	5	5	1	5	1	1	1	3	3	5	1	1	5
C223	2	11	6	3	3	3	4	4	2	4	3	3	2	2	2	3	1	1	1	3	4	5	4	3	2	3	2	2	2	3	4	3	3	3	3	5	4	5	3	4	3	1	2	3	3	3	3	3	3
C224	2	12	6	3	3	3	4	3	4	3	1	4	2	5	4	3	1	1	3	4	5	4	2	4	4	2	1	4	4	3	3	3	2	4	3	4	4	5	4	4	1	5	1	4	5	4	2	1	3
C225	2	12	6	4	1	3	5	5	1	5	1	1	1	1	5	1	1	1	1	1	5	5	3	1	1	1	1	2	1	4	4	5	1	1	1	2	4	4	4	4	2	2	1	4	5	1	1	1	5
C226	2	12	6	3	3	3	2	2	3	3	3	2	4	2	3	3	3	3	3	2	2	3	3	4	2	3	2	2	2	3	2	2	3	3	3,36270214308349	2	2,40988309586541	2,30973744918447	5	2	1	4	1	2	2	4	1	1	2
C227	2	12	6	3	3	3	4	4	3	4	1	3	3	3	3	3	2	3	3	3	4	4	3	3	3	3	2	3	3	3	4	3	3	3	3	4	5	4	3	4	2	3	3	3	3	4	2	3	4
C228	2	12	6	3	1	5	3	4	5	1	2	3	1	2	3	2	1	2	3	1	3	4	5	2	4	2,64692236898668	1,44616630015878	3	1	2	3	2	3	2	3	1	2	3	5	4	1	5	1	3	4	3	2	1	5
C229	2	12	6	3	3	5	4	3	3	3	3	3	1	3	5	4	4	2	5	3	4	3	1	5	5	1	1	4	1	3	5	4	2	4	3	4	5	5	2	4	1	3	1	1	3	4	1	1	5
C230	2	11	6	3	5	4	4	5	5	4	2	2	5	5	3	4	1	2	4	2	5	4	1	4,13440498018366	4	4	1,84619424356855	3	2	3	4	3	1	2	4	2	4	5	5	2	4	5	3	5	5	5	1	1	1
C231	2	12	6	2	4	4	4	4	3	4	1	3	1	3	4	4	2	2	3	5	5	5	3	4	4	2	1	2	1	2	5	3	2	3	4	3	5	5	4	4	1	4	2	3	4	4	2	2	4
C232	2	12	6	3	4	2	5	5	5	5	2	5	1	4	3	5	1	1	5	2	5	4	2	5	2	1	1	2	1	4	5	1	4	1	1	2	4	4	5	5	3	4	1	5	2	3	1	2	5
C233	2	12	6		3	1	4	4	4	4	1	1	1	3	1	1	1	1	4	1	4	4	1	2	1	1	1	1	1	3	4	1	1	1	4	1	3	4	3	3	1	1	1	3	3	1	1	1	1
C234	2	11	6	4	3	3	3	3	3	3	3	3	3	3	3	3	3	3	3	3	3	3	3	3	3	3	3	3	3	3	3	3	3	3	1	3	4	4	3	4	5	3	2	3	1	2	2	1	4
C235	2	11	6	3	1	2	2,23761055636651	2	2	2	2	1	1	1	1	1	1	2	2	2	3	3	3	3	3	3	2	2	2	2	2	2	2	2	2	5	3	4	3	5	2	1	2	1	1	4	1	2	4
C303	2	16	6	2	5	5	5	5	3	5	2	3	3	5	5	4	3	2	4	4	5	5	5	5	5	2	2	4	2	4	5	5	5	3	4	5	5	5	3	4	2	2	4	4	4	2	2	4	3
C304	1	17	6	3	3	3	3	3	3	3	2	2	3	2,6064603695215	3	2	3	3	2	3	3	2	2	2,63271916015842	3	2	3	2	3	2	2	3	3	3	1	3	3	3	3	3	3	3	3	3	3	3	3	3	3
C305	1	18	6	2	5	2	1	1	3	2	2	5	4	4	4	2	4	3	1	2	2	2	2	2	5	4	4	4	2	1	1	2	2	1	1	2	1	3	5	5	1	5	5	1	1	1	1	5	5
C306	1	17	6	3	5	1	5	5	5	5	1	5	1,5277831747136	1	1	5	5	5	5	1	5	5	1	5	5	5	5	1	1	1	5	1	5	5	3	1	1	5	5	5	1	5	1	1	1	5	4	1	1
C307	2	17	6	3	3	1	4	4	1	5	5	3	3	2	2	2	5	3	3	4	4	5	1	5	5	2	4	3	5	3	4	3	3	3	2	1	3	4	4	5	3	4	2	1	2	4	1	1	4
C308	2	17	6	3	3	3	3	4	3	4	2	3	3	3	3	3	3	3	4	3	4	4	3	4	3	3	2	3	2	3	4	4	3	2	3	3	5	3	1	4	1	2	2	5	5	5	1	3	4
C309	2	17	6	3	5	2	1	2	3	3	5	3	3	3	3	1	3	2	3	2	2	3	4	4	2	1	3	3	1	4	3	3,02855097643434	5	1	5	3	5	5	2	3	1	4	2	2	5	5	1	4	5
C311	1	16	6	5	1	1	1	1	1	1	1	1	1	1	1	1	1	1	1	1	1	1	1	1	1	1	1	1	1	1	1	1	1	5	1	1	2	5	5	5	1	5	1	5	1	1	1	1	5
C312	2	16	6	5	4	4	4	4	3	4	2	3	1	2	4	3	2	3	1	2	4	3	1	5	3	3	2	3	3	3	4	3	2	2	3	3	4	4	2	4	1	1	1	2	3	3	1	4	4
C314	2	17	6	2	5	1	4	5	1	4,80117013399964	1	3	1	5	5	5	1	1	5	3	5	5	1	5	5	1	1	1	5	5	4	5	1	5	5	5	5	5	5	4	1	4	1	1	4	5	1	1	5
C315	2	16	6	3	3	5	5	5	5	5	1	5	1	5	5	5	5	1	5	1	5	5	5	5	5	5	1	5	5	5	5	5	5	5	4	4	5	5	5	5	2	5	3	2	2	4	3	1	5
C316	1	16	6		3	3	3	3	3	3	3	3	3	3	3	3	3	3	3	3	3	3	3	3	3	3	3	3	3	3	3	3	3	3	3	2	4	4	4	4	4	3	3	1	3	3	2	2	4
C318	2	18	6	3	2	4	2	2	2	2	4	2	4	2	2	2	4	4	2	2	2	2	4	2	2	4	4	4	2	1	2	2	2	3	2	3	2	2	2	1	5	1	1	1	4	1	1	1	1
C319	2	16	6	3	2	3	3	3	3	3	3	3	3	3	3	3	4	4	3	3	3	3	3	3	1	4	4	3,37487052141239	1	1	3	2	3	4	3	4	3	4	2	3	3	3	3	3	3	3	4	2	3
C320	2	16	6	3	3	3	3	3	3	4	3	3	3	3	3	3	3	4	3	3	3	4	4	3	2	4	3	3	3	2	3	3	3	2	3	4	3	4	3	4	3	4	3	2	3	3	2	2	2
C321	1	17	6	2	3	3	3	3	4	4	4	4	1	3	3	3	2	2	3	3	3	3	2	4	4	1	1	3	1	1	3	3	3	3	1	1	2	3	4	4	2	3	2	3	2	3	2	1	3
C322	1	16	6	2	3	1	1	5	1	5	,487001288001818	1	1	1	1	1	2	3	3	2	3	4	5	1	2	3	2	4	1	1	1	1	1	1	2	2	2	2	4	5	1	3	1	1	4	2	1	1	1
C323	1	17	6	2	3	3	3	3	4	4	4	4	1	3	3	3	4	5	3	3	3	3	2	4	4	5	1	3	1	5	1	3	2	3	4	4	2	2	1	3	1	2	1	5	3	5	2	1	5
C324	2	17	6	3	3	4	4	3	2	4	1	2	3	3	3	3	4	4	3	2	4	4	5	5	5	4	3	3	2	3	3	3	3	3	3	3	5	4	2	4	1	2	2	2	2	3	4	4	4
C325	2	16	6	3	3	2	4	4	4	4	4	2	3	3	3	2	3	3	2	3	4	4	2	3	3	3	3	3	2	2	4	4	2	2	4	4	5	5	3	4	3	3	3	3	2	3	3	3	3
C326	2	16	6		2	4	4	3	2	2	4	3	5	1	1	1	3	3	2	4	2	2	5	3	2	4	4	5	3	1	1	3	1	2	3	5	4	3	2	2	1	1	3	3	3	4	1	2	2
C327	1	16	6	4	3	2	1	2	2	2	1	4	2	2	3	2	1	4	2	2	2	3	2	2	4	4	1	3	1	2	2	3	2	2	3	2	2	4	3	5	1	4	1	5	3	4	1	1	4
C328	1	17	6	3	5	3	5	5	3	5	2	2	1	5	5	5	2	1	3	3	5	5	3	4	5	1	2	4	2	5	5	5	3	1	4	1	5	5	5	5	2	3	1	4	5	4	2	1	4
C329	1	18	6	2	2	3	5	5	1	5	1	2	1	3	4	5	1	1	2	3	5	5	2	5	2	1	1	1	1	2	5	4	5	2	4	3	5	4	1	5	1	2	1	2	3	4	1	2	2
C330	1	18	6	4	5	1	1	1	3	4	1	1	1	1	1	1	4	4	1	1	1	2	1	1	1	5	5	4	1	1	2	1	1	1	1	4	1	1	1	1	1	1	1	1	1	4	1	1	1
C331	1	17	6	3	3	2	5	5	2	5	3	4	1	4	4	5	4	4	4	4	4	4	2	4	4	2	3	4	3	4	5	4	4	4	2	1	4	5	5	5	1	5	2	3	3,83259974784193	4	2	2	3
C332	2	18	6	2	4	4	4	4	1	4	1	1	2	3	4	1	4	4	3	4	4	3	3	4	4	1	2	4	4	1	2	4	3	4	4	4	4	4	1	5	1	1	1	3	3	4	1	4	2
C333	1	17	6	3	2	2	2	2	2	3	1	2	2	3	3	2,18745837971972	2	2	2	1	2	2	1	2	2	1	3	2	2	1	4	2	2	3	2	2	2	3	3	4	1	3	1	1	2	1	1	2	2
C335	2	17	6	1	4	3	4	4	3	4	2	2	1	4	4	3	1	2	4	2	4	4	3	4	4	2	2	3	3	4	4	4	2	2	1	4	4	4	1	4	1	1	1	4	4	4	1	3	4
C336	2	17	6	2	3	4	4	4	2	4	2	4	2	3	3	4	2	2	4	2	4	4	4	4	3	2	2	3	2	2	4	3	2	2	3	4	4	4	2	4	2	4	2	3	3	4	2	2	3
C337	1	17	6	3	4	1	4	4	4	4	1	1	1	1	1	4	1	1	1	1	4	4	1	4	1	1	1	1	1	4	4	1	1	1	1	1	4	4	4	3	1	1	1	2	1	1	1	1	2
C338	2	17	6	4	3	2	3	3	2	3	1	1	1	3	3	3	1	2	2	2	3	3	4	3	3	3	2	3	2	2	3	4	2	2	3	1	4	5	2	3	1	1	1	3	4	4	1	2	4
C339	2	17	6	3	4	5	4	5	1	5	3	3	3	2	3	4	3	4	4	4	5	4	5	4	4	5	4	4	3	1	4	3	3	4	1	5	3	4	2	5	3	3	3	1	1	4	3	1	3
C340	1	18	6		5	4	5	5	3	4	1	2	1	4	5	4	3	4	5	3	5	5	2	3	5	3	3	3	1	3	5	5	3	1	3,12949167827329	4	2	5	3	3	1	2	2	4	4,10566358801705	4	3	3	4
C341	2	15	6	2	5	1	5	5	5	5	1	5	1	1	1	1	1	1	1	1	5	5	5	5	1	1	1	1	1	1	5	1	1	1	1	2	1	4	4	5	1	5	1	1	1	1	1	1	3
C342	2	14	6	5	2	2	1	3	2	4	3	1	4	1	4	1	4	2	4	2	4	3	3	4	2	4	2	1,27447159936705	1	3	2	4	5	4	2	4	4	4	1	2	1	1	1	3	1	3	1	1	1
C343	2	15	6	2	3	3	4	2	4	3	2	3	3,30638752086031	4	3	2,49316544484504	3	4	3	2,66093333461674	3	2	3	4	5	3	3,73264380494107	2	4	3	3	4	2	5	5	3	5	3	1	2,91105089172434	3	2	5	3	5	2,89905841015662	5	5	3
C344	2	14	6	5	2	3	2	2	3	2	2	2	2	3	3	2	2	2	2	2	2	2	3	3	2	2	3	3	2	3	2	3	2	3	3	2	4	3	1	2	1	2	1	4	4	3	2	2	3
C345	2	15	6	3	3	2	2	3	2	3	2	2	2	3	3	3	4	2	2	3	4	2	3	3	3	2	4	4	3	2	3	2	2	2	3	3	5	5	4	4	2	2	2	2	4	4	4	3	2
C346	2	14	6	1	1	1	1	1	1	5	1	1	1	1	1	1	1	1	1	1	1	1	1	3	1	3	3	1	1	1	3	1	3	1	1	1	2	2	5	2	1	3	1	1	1	3	1	1	1
C347	2	13	6		3	3	3	3	3	3	3	3	3	3	3	3	3	3	3	3	3	3	3	3	3	3	3	3	3	3	3	3	3	3	3,18933083293746	1	5	5	2	4	3	3	3	3	3	3	3	3	3
C348	2	13	6	4	4	4	4	5	2	4	1	1	1	3	3	3	1	3	3	4	5	5	5	5	3	3	1	1	1	3	5	3	3	3	3	4	4	5	2	5	2	3	1	1	2	2	1	3	5
C349	2	14	6	5	4	5	5	5	1	5	1	3	1	2	3	2	4	4	4	2	5	5	1	4	3	4	4	4	1	1	5	4	1	3	3,05791636623111	5	5	4	1	4	1	1	2	1	2	1	3	3	1
C350	2	14	6	2	1	3	3	1	1	1	1	1	1	1	1	1	1	1	1	1	1	1	1	1	1	1	1	1	1	1	1	1	1	1	1	1	1	1	1	1	1	1	1	1	1	1	1	5	1
C351	2	15	6	2	1	1	1	1	1	1	2	3	1	1	1	4	1	1	4	1	3	1	1	4	3	1	1	3	3	5	3	3	3	3	1	1	2	2	1	1	4	1	3	3	3	1	1	1	2
C352	2	15	6		3	1	1	1	5	1	5	5	5	5	5	5	4	1	5	5	1	1	3	1	1	1	1	5	5	5	1	5	1	5	1	1	1	2	5	2	5	5	5	4	2	1	3	1	1
C353	2	15	6	3	2	1	1	2	5	2	5	5	5	1	1	1	5	1	1	5	1	1	1	1	1	1	5	5	5	5	1	1	5	5	5	1	2	3	5	1	1	4	5	5	1	1	5	3	3
C354	1	15	6	3	1	5	5	5	5	5	5	5	5	5	2	5	5	5	5	5	5	5	5	5	5	5	5	5	3	5	5	5	5	5	3	4	5	4	5	4	1	4	1	2	1	2	3	1	5
C355	1	15	6	4	2	3	1	3	2	1	2	5	1	3	2	1	2	2	2	3	2	1	3	2	3	2	2	3	1	2	2	2	1	2	2	3	4	4	2	1	1	2	1	4	2	2	1	1	2
C356	1	14	6	3	3	3	3	3	3	3	3	3	3	3	3	3	3	3	3	3	3	3	3	3	3	3	3	3	3	3	3	3	3	3	4	1	5	4	3	3	3	3	3	3	3	3	3	3	3
C357	1	15	6	4	4	2	3	5	1	4	3	1	1	2	5	4	1	3	1	2	4	2	1	5	3	2,75950788136145	1	3	2	1	3	2	4	1	4	3	5	4	3	4	1	1	1	5	3	4	1	1	5
C358	1	15	6	3	2	3	4	5	3	4	2	4	2	2	4	4	3	4	4	4	4	4	2	4	3	3	2	3	4	2	4	4	3	3	1	2	3	4	4	3	2	4	2	1	4	4	3	1	1
C359	1	16	6	4	3	3	3	3	3	3	4	1	2	3	3	3	3	3	2	2	3	3	3	3	3	3	4	4	3	3	3	3	1	4	3	3	5	4	3	4	3	3	3	1	5	5	3	3	5
C360	2	15	6	3	3	3	4	4	3	4	1	1	1	4	4	3	1	2	3	2	4	4	2	2	3	2,68745092619966	1	1	1	1	4	3	2	1	1	3	4	4	2	5	1	2	1	4	3	1	1	2	3
C361	2	15	6	3	3	3	3	3	3	3	1	2	3	3	3	3	4	4	3	3	3	3	1	4	3	3	5	3	3	3	3	3	3	3	2	2	3	4	4	4	1	1	1	2	2	3	3	1	4
C362	1	16	6	3	4	4	4	2	2	4	1	3	3	4	4	2	1	3	1	3	3	3	4	4	2	3	1	4	3	3	3	3	1	3	1	2	3	2	2	4	3	2	1	1	5	5	1	4	3
C363	2	15	6	4	4	4	4	5	2,72535274645625	3	2	2	2	3	3	3	2	2	5	2	5	5	3	4	3	2	2	3	2	4	4	4	3	2	5	4	4	5	3	4	2	3	1	4	4	2	2	3	5
C364	2	15	6	3	5	5	3	3	3	4	4	2	3	2	4	5	1	5	5	3	5	3	4	5	5	5	1	5	4	1	3	4	5	5	5	2	1	3	5	5	2	2	2	2	2	1	2	3	3
C365	1	16	6	1	3	3	3	3	2	3	1	1	1	1	5	1	1	5	1	1	2	3	3	2	3	5	1	1	1	1	3	4	2	5	1	2	4	4	2	5	2	3	3	4	4	4	1	1	3
C366	1	17	6	4	4	4	4	4	2	4	3	3	2	3	3	2	2	4	2	1	5	5	1	3	3	4	1	2	1	3	3	3	3	2	3	3	4	4	2	4	3	3	3	2	3	2	2	3	4
C367	1	15	6	2	5	5	5	5	3	5	3	4	3	4	4	5	3	3	4	3	4	4	4	4	4	3	2	4	3	3	4	4	5	1	4	4	4	5	3	4	1	3	2	3	4	4	3	3	4
C368	2	15	6	3	3	3	2	3	2	4	2	1	2	3	2	3	1	4	2	3	2	2	2	3	2	4	2	1	2	4	3	3	3	2	3	3	3	3	5	2	1	5	2	2	2	3	2	1	1
C369	1	16	6	3	5	4	5	3	2,04951943294777	4	2	1	3	4	3,29534624060954	2	1	5	3	1	5	3	5	3	1	3	4	1	1	5	5	3	5	3	1	2	5	5	3	5	1	3	1	2	4	5	2	2	1
C370	1	16	6	2	4	4	4	4	3	3	3	3	2	3	4	3	3	3	4	4	4	4	3	4	3	3	3	3	3	3	4	4	4	3	3,35240377199341	3,04669950722994	2	4	3	4	1	4	2,08350498564013	2	4	5	3	2	2
C371	2	14	6		3	1	4	5	4	5	1	1	1	1	1	1	1	1	1	1	1	1	1	1	1	1	1	1	1	1	5	1	1	1	5	1	4	5	5	5	1	5	1	1	1	1	1	1	1
C372	1	15	6	3	5	2	5	5	2	5	1	1	5	1	3	2	5	5	2	1	2	2	5	2	2	2	2	2	1	1	3	2	2	2	5	2	5	5	3	5	1	1	5	1	2	3	2	1	5
C373	1	15	6	4	3	2,50682110283388	2	2	2	4	3	3	2	1	1	1	2	3	3	4	3	2	2	4	1	1	1	1	1	3	5	2	2	4	2	4	4	5	3	5	1	1	1	2	3	1	3	3	3
C407	2	15	6		3	1	2	2	5	3	5	4	4	4	4	3,01630612014213	1	1	3	3	2	2,87029211756981	1	4	2,35178011360716	1	1	4	3,52050000193858	1	3	4	3	3	1	1	2	3	5	1	5	5	4	5	5	4	1	1,27596723005526	2
C408	2	15	6		1	4	4	4	2	4	4	4	4	2	3	2	4	4	2	4	4	3	2	3	1	4	2	4	3	4	3	3	2	2	1	4	3	3	1	4	1	1	3	4	2	4	3	2	4
C409	1	15	6	4	1	1	1	1	5	1	1	5	1	1	3	1	5	5	1	1	1	1	1	1	1	5	5	5	1	5	1	1	1	1	1	1	2	1	3	1	1	4	1	5	4	1	1	1	1
C410	1	15	6	3	1	1	1	1	1	1	1	1	1	1	1	1	4	5	1	1	1	1	1	1	1	4	4	5	1	1	1	1	1	1	1	1	4	4	5	5	1	4	2	1	4	5	3	1	5
C411	1	16	6	3	5	1	4	4	5	2	1	5	1	4	4	4	1	1	4	3	3	4	1	5	2	1	1	1	5	5	5	5	4	5	3	3	5	4	4	1	1	4	1	5	5	4	1	1	1
C412	1	15	6	3	4	2	5	5	4	5	1	3	1	1	3	5	4	3	3	1	4	5	1	5	5	5	4	2	2	3	2	5	3	1	1	1	1	5	5	5	1	1	1	1	2	5	1	1	5
C413	2	15	6	4	3	3	3	2	4	3	5	3	4	3	3	2	3	3	2	3	2	3	3	3	2	3	3	3	3	3	2	3	3	2	5	2	2	2	5	3	3	4	4	3	4	3	1	3	3
C414	2	15	6	3	1	1	1	1	1	1	1	1	1	1	1	1	4	4	1	1	1	1	1	2	1	4	4	4	4	1	1	1	1	4	3	2	3	4	4	4	2	4	3	4	2	5	1	1	4
C415	1	15	6	3	4	3	2	2	2	3	3	3	3	3	3	3	3	3	3	3	3	2	2	3	3	3	4	3	1	2	3	3	2	3	4	2	3	3	4	4	1	3	1	3	3	3	1	1	3
C416	1	16	6	3	2	2	2	2	2	2	2	2	2	2	2	2	2	3	2	2	2	2	2	2	2	2	2	2	2	2	2	2	2	2	2	1	2	3	4	4	2	2	2	1	1	2	2	2	2
C417	2	15	6	3	4	2	3	4	4	4	3	3	3	4	3	3	4	4	4	3	3	3	4	4	5	4	5	3	3	2	3	3	3	2	2	3	4	5	4	4	1	4	2	4	4	3	1	2	4
C418	2	16	6	4	5	3	2	2	1	2	3	2	5	2	3	2	5	5	2	3	1	4	5	2	2	5	5	5	3	2	2	3	2	5	4	5	3	4	2	4	1	4	2	1	4	2	4	3	4
C419	1	16	6		4	4	5	4	2	4	2	2	2	3	3	4	1	2	4	3	4	5	5	3	1	2	1	2	1	3	4	4	2	1,26333775480573	4	5	5	5	1	4	1	3	2	3	3	3	2	1	4
C420	2	16	6	2	5	5	5	5	5	5	5	1	1	5	5	1	1	1	1	1	5	5	5	1	1	3	3	3	5	1	3,79526911466055	1	1	1	1	1	1	1	1	1	1	1	1	1	1	1	1	1	1
C421	2	17	6	3	4	3	5	4	3	4	4	2	2	4	4	4	1	2	4	4	5	3	2	2	2	1	1	3	4	4	5	4	2	3	3	2	4	5	5	4	4	3	4	3	4	4	1	1	4
C422	1	17	6	2	1	1	5	5	1	5	4	5	3	5	1	1	4	1	1	5	4	5	1	4	1	1	4	3	2	3	5	1	1	5	1	1	1	3	5	5	1	5	1	4	1	2	4	2	4
C423	2	14	6	3	3	2	5	5	4	3	3	4	2	3	3	3	3	2	4	4	5	3	2	3	2	2	3	4	4	4	5	3	3	3	3	3	4	5	4	4	3	4	2	3	3	3	3	2	3
C424	2	16	6	4	4	3	5	5	1	4	1	3	1	3	2	3	2	2	3	2	5	5	4	5	1	3	1	3	3	4	3	3	4	5	3	1	5	3	2	4	1	2	3	1	4	2	1	1	2
C425	1	14	6	5	4	2	4	5	4	5	2	4	2	3	4	3	2	2	3	3	4	5	2	4	3	3	2	2	1	2	4	3	2	2	3	2	4	4	3	4	1	3	2	3	4	4	2	1	2
C426	2	15	6	2	5	5	5	5	1	5	1	5	1	5	5	5	1	5	5	1	5	5	5	5	1	4	1	3	1	1	5	5	5	1	5	1	5	5	1	5	1	1	1	3	2	5	1	2	5
C427	2	16	6	1	1	1	1	1	1	1	1	1	1	1	1	1	1	1	1	1	1	1	1	1	1	1	1	1	1	4	1	1	1	1	2	1	2	2	5	3	1	3	1	1	2	2	1	1	3
C428	1	16	6	3	3	3	3	2	4	2	3	2	4	2	2	2	2	2	2	2	2	2	3	4	3	2	2	3	2	4	2	3	4	2	3	3	4	3	5	4	1	2	2	5	3	4	1	1	4
C429	1	16	6		4	3	4	2	4	5	2	1	1	2	2	1	1	,866339763092597	2	2	4	4	3	4	1	1	1	2	1	2	4	2	1	1	5	3	2	5	3	5	2	2	2	1	1	4	1	2	1
C430	2	15	6	3	3	2	3	3	5	2	3	4	3	4	3	2	3	3	2	4	2	2	2	3	2	2	3	4	3	2	3	3	2	4	3	1	4	5	5	4	3	5	1	3	4	4	3	2	5
C431	2	17	6	1	3	3	3	3	3	3	2	1	1	1	3	3	3	4	4	3	3	3	3	5	3	3	3	3	2	2	4	4	4	2	2	3	4	4	3	5	2	1	1	3	2	2	1	1	4
C432	1	16	6	3	1	3	3	3	2	4	1	1	1	1	2	1	1	4	1	1,76607042559028	3	2	3	3	3	3	1	1	1	1	3	3	2	1	2	1	4	3	3	4	1	1	1	1	1	2	1	1	4
C433	2	17	6	3	4	5	3	3	2	3	3	3	4	4	3	2	4	4	2	3	3	2	5	4	2	4	4	4	2	2	3	4	2	2	3	5	3	3	2	3	2	2	3	4	4	4	2	3	3
C434	2	17	6	3	3	5	4	4	2	1	3	1	1	5	5	2	1	4	3	2	3	2	4	3	1	4	2	4	3	3	2	5	3	3	4	5	4	4	1	5	1	4	1	5	4	3	1	1	3
C435	2	16	6	3	2	2	3	2	5	2	4	4	5	3	1	2	1	2	3	4	2	2	1	2	3	2	1	3	4	3	2	2	3	2	3	1	3	2	5	3	1	4	4	3	3	2	1	3	4
00705354a	2	13	4	3	1	5	5	4	1	5	1	5	1	1	3	3	1	1	2	3	1	5	5	5	4	1	1	1	1	1	3	4	3	1	5	1	5	5	5	5	1	2	2	5	4	5	5	3	5
00800998a	2	17	4	2	4	4	4	4	2	4	3	3	3	4	4	3	2	3	4	4	4	4	2	3	3	4	2	3	3	1	4	4	3	1	3	4	5	4	2	4	1	3	3	2	3	2	2	4	3
00801156a	2	14	4		3	3	4	2	3	2	1	3	2	3	2	4	3	5	3	3	1	2	2	4	4	4	4	2	5	4	1	3	1	2	5	3	5	1	1	3	5	4	4	5	2	3	1	5	4
00802246b	2	11	4	3	5	4	5	5	2	4	1	2	2	3	4	2	4	1	5	4	5	5	4	4	4	1	3	1	3	5	5	5	3	1	5	4	5	5	2	5	1	1	1	5	2	3	1	1	4
00802408a	2	15	4	3	4	5	5	4	2	5	1	3	3	2	4	4	3	3	4	3	5	5	5	4	3	3	2	4	3	3	4	4	5	2	4	5	5	4	3	4	3	2	2	4	4	3	2	4	4
00802983a	2	14	4	4	4	4	4	2	4	4	2	3	3	2	3	3	3	2	4	3	4	4	4	3	3	3	3	2	2	3	4	3	2	3	3	4	4	4	3	4	2	3	3	3	3	3	2	4	4
00803761b	2	12	4	4	3	3	4	2	3	4	2	2	2	3	4	1	2	2	2	3	2	3	3	4	4	2	4	3	2	3	3	5	1	2	3	3	2	4	3	2	2	3	2	3	4	2	3	2	3
00804491A	1	13	4	3	3	3	5	5	5	1	1	1	1	2	4	3	3	5	1	5	5	3	3	1	4	5	4	3	2	1	5	2	1	1	1	3	3	5	2	3	1	3	1	1	2	1	4	3	1
00804629a	2	12	4	3	3	4	1	1	3,53157513850819	2	4	4	5	1	1	1	1	1	1	3	2	1	1	1	1	2	2	5	1	1	1	2	3	3	5	5	5	4	4	5	5	2	2	5	5	3	1	1	5
00804679a	2	14	4	1	3	2	1	1	4	1	5	5	4	5	5	4	5	5	1	5	5	3	1	1	1	5	5	4	4	1	1	1	3	2	5	2	4	1	4	4	4	1	3	5	5	4	3	3	4
00804969b	1	13	4	3	3	4	5	4	3	4	3	4	3	2	4	3	3	3	3	3	5	4	3	3	3	2	3	4	4	3	4	3	3	3	4	3	5	5	4	5	1	3	4	4	4	3	2	3	5
00905564a	2	15	4	3	4	5	2	2	3	4	2	3	2	2	4	3	4	4	3	2	2	3	4	3	2	3	2	4	2	3	2	2	2	1	4	4	3	3	2	4	2	2	2	2	3	4	1	3	4
00906714a	1	13	4	5	2	4	4	4	5	3	3	3	2	3	4	3	3	5	1	1	5	5	3	3	3	3	2	3	1	1	5	3	1	1	1	3	4	5	3	5	3	3	3	3	3	3	5	3	5
01000724b	1	17	4	3	3	4	4	4	3	3	2	3	3	3	4	3	1	3	3	3	4	3	4	3	3	3	2	2	3	3	4	3	3	2	4	3	4	4	3	3	2	2	2	3	4	4	2	3	4
01002078a	1	18	4	4	4	4	4	4	3	4	1	3	1	3	4	4	1	1	3	3	4	4	4	4	4	3	1	4	4	4	4	1	4	1	4	3	4	4	4	4	1	4	1	2	2	2	1	1	4
01005473b	1	13	4	3	4	5	3	1	5	4	1	5	3	2	4	1	3	3	2	2	3	3	4	5	4	2	2	3	1	3	3	4	3	5	4	4	5	3	2	2	1	1	1	2	3	3	2	2	2
01006618b	2	13	4	2	2	3	2	1	2	4	5	4	3	3	3	3	3	4	1	1	1	1	2	2	3	4	4	5	3	3	3	3	3	3	3	3	2	1	1	1	1	2	2	3	3	4	5	3	2
01008427b	2	15	4	3	3	4	4	3	3	3	3	4	3	2	2	3	1	2	3	3	2	3	3	3	3	3	3	3	3	3	4	2,9819866051946	3	3	4	3	4	3	3	3	3	4	2	3	3	3	2	3	3
01010690a	1	16	4	3	4	4	1	3	3	5	1	3	1	1	3	3	4	2	3	2	3	4	3	4	4	2	1	2	1	5	3	3	2	1	3	4	4	4	3	5	1	1	1	1	2	2	1	3	2
00600381b	2	11	2	3	4	5	3	3	2	3	2	2	1	4	1	3	2	4	4	2	3	4	5	5	5	2	1	4	4	3	3	5	5	1	5	5	5	3	1	4	1	1	1	5	1	5	1	1	5
00600589a	2	10	2	4	3	4	5	3	2	3	3	3	1	2	3	2	1	2	2	3	4	4	3	2	1	1	2	3	4	5	4	3	2	1	4	3	4	5	2	3	4	1	2	1	1	3	1	2	2
00601100b	1	9	2	3	4	4	4	3	2	4	4	3	4	4	4	3	3	3	3	3	3	3	3	4	4	4	3	3	4	4	3	3	3	3	3	4	4	4	3	4	3	3	4	4	4	4	4	4	3
00601693a	1	11	2	3	1	4	1	4	2	2	4	2	4	1	2	1	5	5	2	2	1	2	3	2	1	5	1	5	2	2	1	1	1	4	5	1	1	2	4	4	2	3	2	2	2	4	2	1	3
00601693b	2	9	2	2	3	2	1	1	2	2	2	2	1	1	2	3	4	5	3	3	1	3	3	3	3	5	4	1	4	1	1	3	1	3	4	3	4	1	2	2	1	1	3	1	5	3	3	1	3
00601989a	2	10	2	3	3	5	4	3	3	3	3	2	3	3	2	3	3	2	3	3	2	2	3	2	2	2	1	3	3	3	2	3	3	2	3	4	4	3	2	3	3	4	3	2	3	3	1	3	2
00601989b	2	9	2	4	1	3	3	4	4	3	2	3	2	1	4	3	1	1	2	3	3	2	4	3	2	1	4	4	3	2	3	4	3	2	3	3	4	4	3	3	2	3	2	3	3	2	1	3	2
00605433a	2	9	2	2	1	3	1	1	3	1	1	3	1	1	2	2	4	2	1	2	1	1	5	5	3	4	4	1	3	1	2	2	1	2	1	5	3	1	1	4	1	2	2	2	4	1	1	4	5
00605433b	2	8	2	2	3	3	4	4	1	1	3	1	4	1	3	1	4	1	3	3	1	1	2,33024304417052	3	1	4	3	3	3	1	1	3	1	1	3	1	3	3	4	1	3	1	3	1	3	4	4	3	3
00605450a	1	10	2	3	3	4	5	2	3	3	2	3	1	4	4	3	3	2	4	3	5	3	3	4	4	2	3	2	1	2	3	3	4	2	4	4	4	4	3	3	2	5	3	4	3	3	2	3	4
00700222a	1	12	2	2	4	2	3	3	5	3	4	3	3	2	1	1	4	5	3	1	2	3	3	3	2	4	1	4	3	3	2	2	3	1	3	2	3	3	3	4	1	2	2	1	1	1	1	2	1
00700222b	1	11	2	2	2	4	1	3	2	1	4	3	1	1	1	1	3	4	1	2	1	1	2	1	2	5	2	4	1	1	1	2	1	5	5	1	1	2	3	4	5	3	1	2	1	2	1	1	5
00700273a	2	11	2	3	2	3	1	3	2	4	2	3	4	2	5	3	1	4	3	4	3	4	3	4	5	3	3	4	3	3	2	3	3	3	3	4	2	2	2	3	1	1	3	4	2	2	1	4	2
00700273b	2	11	2	2	5	2	5	5	5	5	1	3	3	4	1	5	1	2	5	4	5	5	2	4	2	1	1	1	1	4	5	4	5	3	5	1	5	5	5	5	1	3	2	2	2	5	1	2	5
00700535a	2	10	2	3	1	4	1	2	3	2	1	3	1	1	1	2	2	3	5	2	3	5	3	1	2	3	4	1	4	1	3	1	3	2	5	5	4	3	1	3	1	1	1	1	3	4	1	5	4
00700804B	2	11	2	3	3	4	5	3	2	3	2	4	3	1	3	2	1	3	2	3	5	3	4	1	3	2	3	4	3	1	2	3	2	2	2	2	3	3	4	5	3	4	3	1	3	2	1	2	2
00701235a	2	11	2	3	3	3	4	4	4	3	3	3	2	4	3	3	3	2	3	3	4	3	3	3	3	2	2	4	3	3	4	3	3	3	3	3	4	4	3	3	3	3	3	3	4	4	2	3	4
00701571a	2	12	2		4	2	1	3	1	2	2	1	2	1	2	1	2	3	2	1	1	3	3	2	1	5	3	3	2	1	2	3	2	1	2	4	3	2	1	2	1	1	2	1	1	1	1	3	1
00701753a	1	9	2	3	1	2	3	4	1	5	3	5	4	1	2	3	1	2	1	2	3	4	5	2	1	5	3	3	1	1	1	3	1	4	2	1	3	1	5	1	5	1	3	1	1	1	1	1	1
00701982b	2	10	2	3	5	3	5	3	2	4	3	4	1	2	4	5	1	2	4	4	5	5	3	5	3	1	2	1	4	4	5	3	5	1	3	1	5	5	3	4	1	2	1	1	1	2	1	1	3
00702089b	2	10	2	3	2	3	1	2	3	3	1	1	2	1	3	3	3	2	3	1	2	3	3	4	4	3	2	4	3	3	2	1	2	3	4	4	5	5	2	4	1	1	1	1	1	1	1	3	4
00702160B	2	11	2	2	2	3	3	2	4	1	4	3	4	1	1	1	2	5	1	1	2	2	3	4	2	4	5	5	5	5	1	1	3	2	4	4	4	4	2	4	2	2	2	4	4	4	2	4	4
00702246a	2	10	2	2	3	4	3	3	3	3	2	3	3	4	4	3	1	2	3	2	3	2	4	3	3	3	2	2	3	1	1	4	2	3	2	4	3	3	3	3	2	3	2	3	3	2	1	3	3
00702288A	1	11	2	2	5	4	2	5	1	3	4	4	5	5	1	4	4	5	4	3	1	3	4	5	4	4	5	2	5	2	3	5	2	1	4	1	3	3	1	2	1	1	1	1	4	2	1	2	1
00702723b	2	10	2	3	4	4	5	5,23566188955849	2	5	1	1	1	1	3	2	1	3	5	5	5	5	5	5	5	2	1	1	1	2	5	5	5	5	5	5	5	5	1	5	1	1	1	1	5	5	1	1	5
00702904b	1	10	2	3	3	1	5	5	1	4	2	1	1	3	2	1	4	4	5	3	1	3	2	5	5	2	1	1	1	1	5	2	1	1	1	2	5	5	1	4	2	1	1	3	2	1	3	4	5
00703292a	1	11	2	3	4	2	2	5	3	4	5	5	1	3	3	2	2	3	2	1	4	3	3	3	3	3	2	2	2	1	2	2	2	4	4	2	4	4	3	4	1	4	1	4	3	5	3	2	5
00703292b	2	9	2	3	5	3	2	3	4	3	4	3	2	3	4	1	3	4	3	4	1	3	4	2	2	2	4	5	2	2	1	5	1	1	1	2	1	1	5	1	2	1	3	2	3	1	1	2	5
00703380a	2	11	2	3	1	4	2	4	5	2	5	2	5	1	2	1	5	3	1	1	2	1	3	5	5	5	5	5	5	1	3	1	1	4	1	1	5	3	5	4	1	1	5	4	3	5	2	1	3
00703798a	1	12	2	3	4	5	5	4	2	5	3	4	1	4	5	3	1	5	3	5	5	4	5	4	5	4	2	5	2	1	5	3	2	3	5	4	5	4	3	5	1	2	4	3	2	2	1	5	5
00704256a	1	10	2	5	3	1	3	2	5	4	5	3	1	2	3	3	1	1	3	4	4	4	3	1	1	3	1	4	1	3	4	3	4	4	2	4	4	4	5	4	3	4	2	2	4	4	1	1	5
00704256b	1	9	2	4	3	2	3	2	3	1	5	4	4	1	1	1	1	4	3	1	3	2	1	1	2	4	2	1	1	1	1	1	1	1	3	4	4	3	2	4	1	2	3	4	4	3	1	4	3
00704462b	1	9	2	2	3	4	3	4	2	3	3	2	3	4	3	2	4	2	2	3	4	3	4	5	3	4	1	1	4	2	2	4	2	1	4	2	3	2	2	3	1	2	1	3	2	1	1	3	3
00704600a	2	10	2	2	4	1	3	4	5	2	3	2	1	3	4	1	2	1	3	3	3	4	1	3	3	3	2	2	5	2	4	4	2	1	2	1	3	2	4	3	1	5	1	1	1	2	2	3	2
00704600b	2	9	2	2	3	3	3	2	4	4	2	5	3	2	4	4	3	2	4	4	3	5	4	2	2	3	3	2	2	3	5	3	2	3	4	3	2	5	3	2	4	3	3	2	2	1	3	2	3
00704743a	1	12	2	3	3	1	2	3	5	3	3	4	5	3	4	2	2	3	2	3	2	3	2	3	2	2	1	3	5	5	4	3	3	3	3	1	4	4	4	4	2	3	3	4	4	4	3	2	4
00704743b	1	9	2	3	3	4	4	5	2	2	3	3	1	4	4	3	2	2	2	2	4	3	4	3	3	3	4	2	2	2	5	4	2	1	3	3	4	5	2	2	2	2	2	4	4	3	2	2	4
00705602a	1	9	2	2	1	1	3	4	5	1	5	4	1	1	1	4	1	1	1	5	2	5	1	5	5	1	1	3	5	5	3	1	1	3	5	1	1	1	5	3	1	5	1	1	3	3	1	1	3
00706377a	1	12	2	2	5	5	5	5	5	5	5	5	5	5	5	5	5	5	5	5	5	5	5	5	5	5	5	5	5	5	5	5	5	5	5	5	5	5	5	5	5	5	5	5	5	5	5	5	5
00706506a	1	11	2	3	1	3	3	4	2	4	3	3	2	3	4	3	3	4	4	4	3	4	1	5	3	3	4	3	3	4	3	4	3	3	3	1	4	2	5	4	5	3	3	1	3	4	2	1	3
00800031b	1	10	2	3	3	1	1	2	5	3	1	5	4	1	3	2	3	2	2	1	2	3	2	1	3	5	4	4	5	1	2	1	2	4	3	1	2	2	5	2	4	1	3	1	3	2	1	3	1
00800077a	2	10	2	3	3	4	4	3	3	2	3	3	2	3	2	4	1	1	3	3	2	3	4	3	3	4	3	2	1	4	4	3	2	3	3	4	3	4	3	3	2	3	3	3	2	3	3	2	3
00800078b	1	10	2	3	4	3	4	4	3	3	1	2	2	1	3	3	1	1	4	3	4	4	3	4	4	1	1	3	4	3	4	5	3	1	5	3	4	4	4	4	1	3	2	4	3	4	1	1	4
00800184b	1	11	2	4	3	1	3	3	1	3	4	2	3	1	1	1	1	3	1	1	3	1	2	1	1	1	1	3	1	1	1	3	1	3	3	3	3	1	3	3	1	3	3	3	1	3	3	3	1
00800186a	2	9	2	3	4	3	5	3	1	4	3	2	3	2	5	5	1	1	5	3	5	5	5	3	1	1	1	3	1	4	5	4	3	1	5	3	5	5	2	5	3	3	4	3	5	4	1	2	5
00800186b	2	10	2	3	4	3	2	1	3	4	3	3	3	1	4	3	2	5	3	3	3	3	3	3	3	3	1	4	2	1	2	4	2	2	5	5	3	1	2	4	1	1	1	5	2	2	1	2	4
00800200a	2	12	2	3	3	1	2	1	4	2	3	1	2	1	1	2	1	3	1	1	2	3	2	5	4	4	1	1	4	1	1	2	1	4	4	3	2	4	1	5	1	1	1	1	2	4	5	4	2
00800326a	2	11	2	3	3	1	1	1	5	1	4	3	1	1	1	3	2	4	3	3	1	3	3	4	1	4	1	3	2	4	1	3	1	3	5	5	1	5	4	5	1	1	5	1	5	5	1	1	5
00800632b	2	10	2	3	4	3	4	4	4	4	4	4	3	4	3	3	2	2	3	3	3	4	3	3	3	3	2	4	3	3	4	3	3	3	3	3	3	4	4	4	3	4	3	5	3	3	3	4	4
00800734b	1	10	2	5	2	3	5	4	2	3	3	2	3	1	4	4	2	2	3	4	5	4	3	2	3	2	2	3	2	3	4	4	3	2	2	3	4	4	2	4	2	3	2	2	4	3	2	1	2
00800762a	1	11	2	3	4	4	3	2	3	2	5	3	2	2	2	1	1	5	2	1	4	2	2	3	2	4	3	4	1	2	3	2	1	5	1	1	1	1	4	1	1	1	1	1	1	1	1	1	1
00800762b	2	11	2	2	3	4	2	4	1	4	3	1	2	2	3	3	2	2	3	2	3	4	5	4	2	2	3	3	1	3	5	3	2	2	5	3	4	4	3	4	1	1,56160102468898	2	2	2	2	4	2	5
00800879b	2	12	2	3	4	5	3	4	5	4	5	3	3	2	2	5	1	5	5	5	3	5	5	4	5	4	3	2	1	1	5	5	4	3	5	4	3	4	3	5	1	5	3	3	3	4	2	3	5
00800910a	2	11	2	3	3	2	2	1	5	2	4	4	4	3	2	3	2	1	3	2	2	3	2	4	4	2	3	4	3	3	2	1	4	3	3	4	3	3	4	2	4	5	2	4	3	4	1	3	4
00800919a	1	12	2	3	4	3	3	2	4	3	4	2	4	2	3	2	2	2	2	1	2	2	2	3	2	5	1	1	3	1	2	1	2	1	4	2	4	2	4	4	2	2	4	4	2	3	1	4	2
00800920B	1	10	2	3	3	3	4	4	3	2	2	4	2	2	3	3	1	2	4	4	3	3	2	4	1	2	1	4	3	3	2	3	3	2	4	3	2	2,53828242752733	2	2	1	2	1	1	1	4	1	1	2
00801094a	1	8	2	2	5	1	5	5	5	5	1	5	1	1	1	3	1	2	4	1	5	5	1	5	5	1	1	5	5	5	5	5	1	1	5	1	5	5	5	5	1	5	1	1	1	3	1	2	4
00801156b	2	11	2	3	3	4	3	2	3	2	1	3	1	3	3	2	1	3	3	1	1	2	1	2	1	1	1	2	1	1	3	1	3	1	4	2	5	4	3	2	1	2	1	2	2	3	1	1	3
00801189a	1	12	2	3	2	3	1	5	3	3	3	1	3	5	3	1	1	4	1	1	1	1	3	3	4	5	2	4	4	3	2	2	3	1	1	1	5	2	5	5	1	5	1	5	5	5	1	1	5
00801189b	1	8	2	3	2	3	1	3	3	3	1	4	3	3	2	2	2	3	2	3	3	3	3	4	4	4	3	3	4	4	2	3	2	2	2	1	2	3	4	2	2	1	2	2	1	1	1	2	4
00801334a	2	11	2	2	3	3	3	4	3	4	2	3	2	2	4	2	2	2	4	3	3	4	4	3	3	2	3	2	2	4	4	3	1	3	4	3	3	4	3	4	2	4	1	3	3	2	4	3	3
00801334b	2	10	2	2	5	3	2	3	3	2	3	4	3	4	4	2	2	3	3	2	2	3	3	3	3	3	3	4	3	4	3	3	2	3	3	4	3	3	2	3	2	3	2	4	3	4	3	3	4
00801420b	2	11	2	3	4	5	3	4	2	3	2	5	4	4	5	3	2	1	2	3	3	3	4	5	2	4	5	4	3	2	3	3	3	4	4	3	5	5	3	2	2	4	2	5	3	3	1	3	5
00801553a	2	9	2	3	4	4	4	4	2	4	2	2	2	2	4	2	3	4	3	2	4	3	5	3	2	2	1	2	2	4	4	4	2	3	4	4	5	5	1	4	3	2	2	3	4	4	1	1	3
00801734a	2	10	2	3	3	4	5	4	3	4	2	3	2	3	2	4	3	3	3	2	5	3	4	3	3	2	4	4	2	2	4	2	2	2	3	4	5	5	3	4	2	3	1	2	3	2	2	1	3
00801734b	2	10	2	5	1	3	1	1	5	1	4	3	4	2	3	1	2	2	1	1	2	2	3	3	2	1	2	1	5	3	1	2	1	3	3	4	1	2	1	2	1	1	1	1	1	3	1	3	5
00801749a	1	10	2	3	1	1	2	3	1	4	1	3	4	4	3	3	2	4	5	4	4	3	3	3	3	3	2	3	3	4	3	4	4	3	3	1	5	3	5	2	2	2	3	3	3	3	1	3	4
00801749b	1	9	2	4	3	3	5	4	3	3	1	1	1	4	5	3	1	1	1	4	4	4	5	5	4	5	3	5	4	4	5	4	3	1	3	2	3	3	3	5	1	4	1	3	3	3	1	1	4
00801774a	1	12	2	3	3	1	1	4	5	4	2	3	2	4	4	4	1	2	3	3	2	4	1	4	3	2	1	2	2	4	3	3	4	3	1	1	2	4	5	5	2	4	1	1	1	4	1	1	2
00801774b	2	10	2	2	3	3	3	3	4	3	3	3	3	3	3	3	2	2	3	2	3	3	1	3	2	3	3	3	3	3	3	3	3	3	3	2	3	3	4	3	1	1	2	3	2	2	2	3	4
00801858b	1	11	2	2	3	4	3	1	1	5	2	2	1	2	4	3	1	1	4	5	3	2	3	1	1	2	1	1	2	3	3	4	3	1	5	1	3	1	2	4	1	1	1	2	3	4	1	2	4
00802227b	1	11	2	3	4	3	4	5	4	4	1	3	1	4	4	3	3	3	4	3	4	4	4	4	3	3	2	3	2	2	3	3	3	2	2	3	4	4	3	4	1	2	1	3	3	3	2	2	2
00802272a	1	10	2	3	2	2	3	3	3	3	2	2	4	2	2	1	3	4	2	1	4	2	2	5	3	2	2	3	1	1	2	1	1	3	3	1	1	1	2	1	1	2	1	3	1	1	1	1	3
00802281a	2	10	2	4	3	4	1	1	3	3	2	4	2	4	4	2	3	4	4	3	2	2	3	1	3	2	1	4	2	2	2	5	3	4	2	2	3	3	2	2	1	1	5	4	3	5	2	4	5
00802281b	2	10	2	3	3	3	1	1	3	3	2	3	2	4	4	2	3	4	4	3	3	2	2	3	4	3	3	2	2	4	4	5	4	4	4	4	4	4	3	4	3	2	2	3	3	4	3	3	4
00802291a	2	11	2	3	2	5	3	4	1	3	2	3	5	4	3	2	3	3	3	4	3	2	4	3	5	2	3	2	3	3	2	4	3	4	2	3	5	3	1	3	4	2	5	4	4	1	2	5	1
00802389a	2	11	2	3	3	4	4	4	2	4	1	2	3	2	2	2	1	1	3	3	3	4	3	4	3	3	3	2	2	2	3	3	2	2	2	2	3	3	2	3	2	2	2	1	2	2	2	1	3
00802391a	1	8	2	2	3	3	5	4	2	4	1	2	4	2	3	3	1	3	4	3	4	3	3	3	3	1	4	1	4	3	4	3	4	2	2	3	3	3	4	3	1	3	4	4	3	1	1	2	4
00802435a	1	10	2	2	5	2	4	3	4	3	3	2	2	3	3	4	2	2,19075154514004	4	3	2	1	1	2	3	2	1	3	3	4	3	2	3	2	3	3	4	3	4	1	3	3	2	2	4	5	2	3	2
00802497b	1	11	2	2	3	3	4	5	5	4	2	3	3	2	3	2	3	2	2	2	3	3	2	4	4	4	2	2	3	3	5	4	3	2	3	3	4	5	4	4	2	3	3	2	3	3	2	3	3
00802500a	1	10	2	3	4	3	3	4	4	4	1	2	1	1	3	3	1	1	4	1	3	5	1	5	1	3	1	1	1	1	5	4	4	5	5	1	5	5	4	5	1	1	5	1	1	1	1	1	1
00802539b	1	11	2	3	4	3	3	4	3	4	2	3	1	5	4	3	2	3	4	1	2	4	3	3	4	2	1	2	3	1	3	4	3	3	4	3	2	2	2	4	1	2	4	5	3	5	2	2	4
00802592a	2	11	2	4	3	5	4	5	5	5	3	5	2	4	5	5	1	1	4	3	5	5	3	5	5	1	2	2	2	3	5	4	3	1	4	5	4	1	5	4	1	5	3	4	2	4	4	5	5
00802592b	2	8	2	3	3	4	2	4	1	3	3	3	1	3	2	2	3	2	2	3	2	3	3	4	4	5	4	3	4	2	3	3	2	3	4	3	3	3	3	4	1	3	2	2	2	2	3	4	5
00802637b	2	11	2	2	3	3	2	3	3	4	2	3	3	1	3	2	1	2	3	2	2	4	2	2	2	2	2	2	3	3	3	3	2	4	4	2	4	4	3	4	1	2	2	3	4	4	1	1	5
00802641a	1	11	2	3	3	3	4	4	3	4	2	2	4	3	4	3	3	4	3	3	4	4	3	2	2	3	2	3	4	2	2	3	2	2	4	3	4	3	4	4	3	2	3	2	3	3	2	2	3
00802792a	1	11	2	3	3	1	4	5	4	3	2	2	1	2	3	1	2	3	3	3	4	3	2	4	3	4	2	1	1	3	3	4	2	3	4	2	4	3	4	4	2	3	1	2	1	3	2	3	2
00802937b	2	11	2	2	3	4	3	3	3	3	4	3	1	3	3	3	1	1	1	3	1	3	3	3	3	3	3	3	1	1	3	3	3	3	3	3	3	1	3	1	1	3	1	1	3	3	1	1	3
00803040b	2	10	2		1	3	4	5	5	5	1	3	2,28630069199989	5	3	2	1	4	3	2	4	5	4	4	2	4	3	1	3	1	5	5	2	3	1	2	4	5	5	5	5	4	5	3	3	4	1	2	3
00803164a	1	11	2	3	1	3	5	5	5	4	5	1	1	5	5	5	5	1	5	3	5	5	5	5	5	1	5	5	5	5	5	5	5	5	5	5	5	5	5	5	1	1	1	5	5	1	5	1	3
00803164b	2	9	2	3	1	2	3	4	3	4	3	4	2	3	2	3	3	3	4	3	4	3	4	3	3	3	4	2	4	3	4	4	2	2	3	3	4	4	3	4	1	3	2	3	3	2	3	3	3
00803229b	2	10	2	5	3	4	4	2	3	3	2	1	2	1	2	3	1	2	1	2	2	3	4	2	1	1	2	3	1	1	2	3	2	1	3	1	4	3	2	2	3	1	1	1	2	3	1	1	1
00803254B	1	11	2	2	5	5	3	4	1	4	2	1	1	5	5	5	1	4	5	2	4	5	5	5	5	4	2	2	4	3	4	5	4	1	5	5	5	5	1	5	1	2	1	5	5	5	1	5	5
00803512a	2	11	2	3	2	5	4	5	1	5	1	1	1	4	5	4	2	1	4	3	2	5	4	4	2	5	1	5	3	1	5	5	2	2	3	3	2	2	1	5	1	1	1	5	5	3	1	5	5
00803588b	1	11	2	3	4	5	2	3	1	4	1	1	1	3	3	2	1	4	3	1	1	4	3	3	2	4	3	4	3	1	4	3	2	2	4	4	5	4	2	3	1	1	1	4	5	5	1	3	5
00803744a	1	9	2	2	4	3	1	2	3	1	2	4	5	2	4	1	5	4	2	3	1	1	3	2	2	4	5	2	1	1	1	4	1	4	4	3	3	4	2	4	1	2	2,42827767421698	2	4	3	1	2	2
00803763a	1	12	2	5	3	2	4	4	5	3	2	4	3	2	4	3	1	3	4	3	4	3	3	4	3	4	2	3	4	2	4	3	2	3	4	1	3	2	5	4	1	2	1	3	4	4	1	1	4
00803940a	2	10	2		4	2	5	4	4	2	4	3	3	2	4	4	5	4	3	4	4	4	2	4	2	3	4	4	4	2	4	4	2	3	4	4	4	4	1	4	1	1	1	3	3	4	1	5	4
00803972a	2	11	2	3	3	5	5	5	1	5	4	1	1	5	4	3	1	1	5	1	5	5	5	4	2	2	5	1	4	3	5	4	4	5	5	5	5	5	1	5	1	1	1	4	4	3	1	2	5
00803972b	2	11	2		4	5	5	4	4	5	1	3	2	4	2	5	5	3	4	2	5	5	4	4	5	3	4	2	2	3	5	4	5	2	4	3	5	5	5	4	1	5	2	4	4	5	4	2	5
00804007a	2	10	2		4	3	3	3	3	3	4	4	4	3	3	3	3	3	4	4	3	3	3	4	3	3	3	3	3	2	3	3	2	2	3	4	4	4	4	4	3	4	3	3	3	3	3	3	3
00804188a	2	10	2	5	3	4	3	5	5	3	1	1	1	1	1	1	1	1	1	1	1	1	1	3	4	1	5	3	1	3	1	1	1	3	1	3	1	1	5	1	1	1	4	4	1	1	1	5	1
00804278a	2	10	2	3	5	3	5	5	1	5	1	3	1	5	5	5	1	1	5	5	5	5	5	5	5	3	5	5	5	5	5	5	1	1	5	5	5	5	5	5	1	5	1	5	5	5	1	1	5
00804301a	1	9	2	4	4	1	3	1	2	1	1	1	2	1	3	1	1	1	5	5	4	5	4	4	4	1	1	1	1	2	1	2	2	1	5	4	4	4	4	3	1	1	5	4	4	4	1	1	2
00804353a	1	11	2	2	1	2	1	1	4	2	3	3	2	1	2	1	3	4	2	2	1	1	1	4	2	3	1	2	1	1	1	1	1	1	1	1	1	1	4	1	1	3	1	2	1	5	1	1	1
00804428a	2	10	2	4	2	4	4	3	3	4	3	4	4	2	4	4	1	2	3	4	3	5	1	5	4	2	1	4	3	2	3	3	3	4	2	3	1	2	4	3	2	2	2	1	2	3	3	1	2
00804471a	2	10	2	2	4	4	3	2	1	4	3	1	3	4	4	3	3	4	3	2	2	3	2	3	3	3	4	3	2	1	1	3	2	3	3	2	2	3	2	5	1	3	1	3	2	2	1	3	4
00804509a	2	11	2	3	3	3	4	4	2	3	2	2	1	2	2	3	1	2	4	3	5	4	5	4	3	3	1	2	2	3	4	3	2	2	3	3	4	4	2	4	2	2	1	3	3	3	1	2	2
00804524a	2	10	2	2	1	2	3	3	4	3	2	3	2	1	3	1	2	3	1	2	1	2	1	3	3	3	1	3	3	2	2	2	1	2	1	3	1	2	2	2	1	3	3	3	1	1	1	3	2
00804524b	1	10	2	2	4	3	2	2	3	2	4	2	2	1	5	2	3	4	2	3	1	1	3	4	1	2	2	3	4	4	1	5	1	2	2	1	4	2	5	5	1	1	1	5	1	5	1	1	2
00804568a	2	10	2	2	2	3	4	2	1	4	2	3	5	5	5	3	1	3	3	3	3	4	4	2	1	1	1	2	5	5	4	3	3	2	1	1	4	1	4	2	1	1	5	5	1	1	1	5	1
00804788b	2	10	2	3	1	3	1	1	3	3	3	3	1	3	1	3	1	3	3	3	1	3	3	3	3	3	3	3	1	1	3	3	1	1	3	3	2	3	2	1	3	1	1	2	2	3	1	2	3
00804815b	1	11	2	3	4	4	3	1	2	5	3	2	2	3	4	2	2	2	1	3	1	2	2	3	4	3	1	3	4	4	1	4	1	4	4	3	4	3	3	4	1	2	1	3	3	3	1	2	5
00804969a	1	10	2	4	4	5	5	3	3	5	4	3	3	2	4	3	2	1	4	3	5	5	4	3	5	3	2	3	1	2	5	3	1	1	3	4	5	3	4	5	1	2	3	3	2	3	1	3	3
00804975a	2	8	2	2	1	3	3	3	4	3	1	3	2	4	3	2	3	4	3	3	3	4	2	3	2	4	2	1	3	3	3	3	2	3	2	2	3	3	3	3	1	1	3	4	3	2	2	3	4
00804975b	2	9	2	3	3	5	5	4	3	4	1	2	2	3	3	2	1	3	4	4	4	3	3	4	3	3	2	2	3	3	4	3	2	2	4	3	5	4	3	3	1	3	2	3	4	3	1	2	5
00805172a	1	11	2	3	3	4	5	5	2	5	1	1	1	3	4	1	1	1	2	3	5	5	3	3	5	2	1	1	1	4	5	3	1	1	3	5	5	5	2	5	1	2	1	1	3	1	1	2	3
00805223a	2	10	2	2	4	3	4	5	1	3	4	2	1	3	5	5	1	1	3	3	5	5	4	4	3	1	1	4	3	2	3	5	3	3	4	3	5	4	2	4	1	3	1	3	4	5	1	2	3
00805405b	1	10	2	3	4	3	4	3	3	4	2	4	2	3	3	3	2	3	3	4	3	4	3	3	2	3	3	3	4	3	4	3	2	3	3,19352002225333	3	4	3	2	3	2	2	3	3	4	3	1	4	3
00805638a	2	9	2	3	3	2	4	3	3	4	2	3	2	1	1	3	2	1	3	3	2	2	3	2	1	2	1	2	3	2	1	4	2	1	3	4	1	1	4	3	1	2	2	1	1	1	2	1	2
00805638b	1	10	2	3	2	1	2	1	5	1	5	4	1	1	1	1	1	1	1	1	1	1	1	2	1	1	1	2	1	3	1	1	1	5	5	1	3	3	3	5	4	1	1	1	1	1	1	1	2
00805975a	1	10	2	3	4	3	4	4	3	5	1	1	2	1	3	2	3	1	3	3	3	4	1	4	2	3	3	3	2	2,89736302773496	4	4	3	2	3	3	3	4	4	4	2	2	2	2	5	4	3	2	2
00806070a	2	11	2	3	3	4	4	3	1	3	2	2	1	3	4	4	1	1	4	3	4	3	4	4	3	3	2	2	3	2	3	4	3	2	3	3	4	2	4	3	2	3	2	3	3	4	2	3	4
00806117a	1	13	2	2	3	2	5	5	2	4	1	2	1	4	5	4	3	4	4	3	5	3	3	4	4	4	3	2	2	3	5	4	3	3	4	1	5	5	5	5	1	1	1	4	5	5	2	1	5
00806117b	1	11	2	2	3	2	5	4	5	4	1	5	1	1	5	4	1	1	4	1	5	5	4	4	3	3	1	5	5	2	5	5	1	1	5	2	5	3	4	3	1	4	1	1	1	5	1	3	5
00806500a	1	9	2	2	4	4	5	4	4	5	1	3	2	3	4	4	3	3	3	4	4	4	4	4	3	3	3	3	2	2	3	4	4	2	3	3	3	4	3	4	2	2	2	3	3	3	2	2	3
00806523a	2	10	2	4	4	4	4	4	1	3	2	2	4	3	4	3	3	2	2	5	3	3	5	1	4	2	4	3	2	2	3	3	3	5	4	3	2	5	4	3	4	4	3	1	3	2	3	4	2
00806523b	1	10	2	3	5	2	3	5	5	3	3	3	1	1	3	3	2	1	4	3	3	3	3	3	4	1	1	1	1	5	3	4	1	2	5	1	5	3	4	4	1	1	1	1	1	1	2	3	5
00806617a	1	11	2	2	2	3	1	1	3	4	3	3	2	1	4	3	1	3	1	4	1	4	3	3	3	2	2	3	2	2	1	3	3	2	2	2	3	2	3	4	2	3	2	2	4	2	1	3	2
00806655b	1	10	2	1	4	1	1	1	4	3	1	1	3	1	1	1	2	4	4	3	3	2	4	4	3	4	4	1	1	1	1	1	3	3	3	1	3	3	1	3	3	3	1	1	3	1	1	4	1
00806667b	2	11	2	3	4	5	5	5	1	5	1	1	1	1	5	3	3	2	3	4	5	5	5	5	5	3	2	2	1	1	3	4	3	1	5	3	4	5	1	4	1	1	1	1	4	3	1	3	5
00806730b	2	11	2	2	4	4	3	3	4	5	1	4	3	5	5	4	2	3	4	4	3	5	2	5	5	2	1	3	4	2	3	5	3	2	5	2	4	3	5	4	2	5	1	5	5	5	1	2	4
00806841a	2	10	2	2	2	1	2	2	5	2	5	3	4	2	2	2	1	3	2	2	2	2	1	4	1	1	1	1	5	1	2	2	2	2	4	1	5	4	5	3	1	5	3	1	3	5	5	1	5
00806841b	1	11	2	2	3	1	2	1	5	2	5	5	5	3	4	3	2	4	2	4	2	1	1	2	2	1	1	5	5	5	2	2	2	4	3	2	3	2	3	3	1	4	1	2	3	3	1	2	3
00807779A	1	10	2	4	3	4	4	5	3	4	2	3	3	1	3	3	2	3	4	3	5	4	3	4	3	2	1	2	4	3	4	4	3	3	2	3	3	4	4	3	2	3	2	2	5	3	2	2	3
00900233A	2	10	2	4	2	2	5	3	5	4	3	2	1	5	1	3	4	3	4	3	4	3	2	3	1	1	2	4	3	4	4	5	2	4	4	2	2	3	4	5	3	4	2	3	4	2	3	3	4
00900390B	1	10	2	3	5	2	5	4	4	5	1	3	2	4	3	5	1	1	4	4	5	5	3	5	4	1	1	2	3	2	4	4	3	2	4	4	5	3	3	5	1	2	1	3	3	4	1	1	4
00900417B	2	10	2	3	5	3	5	1	3	5	3	3	1	5	3	1	1	1	5	5	5	5	1	5	5	3	3	5	1	1	3	3	3	3	3	3	3	5	5	3	3	3	2	5	3	3	1	2	5
00900609a	2	10	2	2	1	4	3	2	2	3	2	2	2	2	3	4	1	1	3	2	4	4	4	4	3	2	2	2	2	2	4	4	4	2	4	4	4	4	2	3	2	2	2	3	3	3	2	2	4
00900609b	2	10	2	2	3	3	2	2	4	3	4	4	4	2	3	3	3	3	3	3	2	3	3	4	2	4	3	4	3	2	2	3	3	3	4	4	4	4	3	3	2	3	2	3	4	4	2	3	4
00900655b	2	10	2	3	5	5	4	3	5	5	3	5	2	5	5	5	2	5	5	4	5	5	5	5	1	3	1	3	5	3	5	5	4	1	1	5	5	1	1	1	5	1	5	5	5	1	1	5	5
00900767B	2	11	2	3	5	3	2	1	4	4	5	5	3	2	4	4	1	4	4	5	2	3	1	5	3	4	2	3	2	4	3	4	5	1	2	4	2	1	2	1	1	3	5	5	3	4	1	2	5
00900983A	1	11	2	4	4	3	5	5	3	4	3	3	2	3	3	4	2	2	4	3	4	4	4	4	3	2	2	2	3	3	5	4	3	2	3	3	4	5	3	4	2	2	3	3	4	4	2	4	4
00901424B	1	11	2	3	3	3	4	4	4	4	1	3	2	2	4	4	3	3	3	2	4	3	3	3	4	4	2	2	1	2	4	3	3	3	3	4	3	4	2	4	1	4	1	3	2	4	3	3	2
00901710a	2	8	2	3	4	4	3	3	3	3	1	3	1	4	3	3	1	1	5	3	4	3	3	3	4	3	1	3	1	5	5	3	3	1	4	5	5	3	1	3	1	1	2	1	3	5	1	3	3
00901710b	1	8	2	2	4	1	5	5	4	5	5	2	1	5	4	5	5	5	5	5	5	5	5	5	5	5	5	5	5	2	5	5	5	4	5	5	4	4	5	5	5	4	2	5	5	1	5	5	5
00902584B	1	11	2	3	4	4	2	3	3	3	5	2	3	3	4	2	2	3	3	3	3	3	5	3	2	3	4	3	4	3	3	3	2	2	4	3	2	3	3	3	2	3	2	3,41472647754805	3	4	2	3	4
00902759B	2	11	2	3	3	1	2	1	5	2	3	3	4	2	4	1	1	3	3	4	1	2	2	1	3	3	2	5	3	3	2	3	3	4	4	3	2	2	3	3	1	3	3	2	3	2	3	3	2
00903047B	2	11	2	3	3	1	2	1	5	2	4	2	4	3	2	1	2	4	1	3	3	2	1	1	2	5	5	5	5	1	2	3	1	4	4	3	3	2	3	1	1	3	2	5	5	1	1	1	5
00903138A	1	10	2	3	3	4	4	4	2	4	2	2	2	2	3	3	3	3	2	3	2	3	4	3	3	2	2	3	4	2	2	3	2	3	3	4	2	2	2	3	2	2	3	2	2	2	2	3	3
00903544B	1	11	2	3	4	3	3	4	3	3	1	3	1	4	3	1	1	1	5	5	3	3	1	5	3	1	1	1	3	1	3	3	3	3	1	1	1	1	5	3	1	1	1	2	1	1	1	1	3
00904069A	1	11	2	2	4	5	4	5	1	4	1	1	1	2	4	4	1	2	5	4	4	5	5	5	4	4	1	1	2	4	5	3	1	1	5	5	5	5	5	5	1	1	1	3	5	5	1	3	3
00904399A	1	10	2	2	1	3	1	4	5	3,03975621656471	5	3	2	3	2	1	3	3	3	2	4	4	4	4	1	4	4	1	2	2	4	3	2	5	4	3	5	5	4	4	4	2	3	4	4	3	1	2	5
00904494B	1	10	2	3	1	1	5	5	5	1	4	4	1	1	3	3	1	5	5	1	5	1	1	5	3	1	1	1	3	5	5	1	1	5	1	1	2	1	1	1	1	4	1	1	1,70501518030891	1	1	1	1
00904521a	1	11	2	2	4	1	5	4	5	3	1	2	2	2	3	1	3	4	2	2	2	1	5	2	2	4	3	3	2	1	4	3	2	4	5	1	5	3	5	4	1	1	1	5	5	3	1	2	5
00904536A	1	10	2	3	3	2	1	1	5	1	5	1	1	1	1	1	4	5	1	1	1	1	1	1	1	5	5	5	4	1	1	1	2	1	1	3	3	2	4	1	5	1	5	5	3	1	1	5	2
00904709b	2	8	2	3	3	2	4	3	4	3	5	2	1	3	4	2	1	1	2	3	2	3	4	4	3	1	1	4	4	2	4	3	2	5	2	3	2	3	2	4	1	2	1	5	4	4	1	5	4
00904802b	1	11	2	2	4	3	3	3	5	4	4	4	2	3	3	1	1	3	3	4	2	3	4	4	3	3	3	4	3	2	2	4	2	2	4	4	4	3	3	3	1	3	3	5	5	4	1	3	4
00905222B	2	11	2	2	1	1	2	2	5	2	5	2	5	2	1	1	2	3	2	1	2	1	1	1	2	3	3	3	1	3	2	1	1	2	1	5	1	1	1	1	1	1,23658917125245	1	1	3	1	1	5	1
00907173a	2	9	2	3	4	2	3	4	3	4	1	1	3	4	5	1	1	4	4	3	5	4	2	5	4	3	1	3	4	1	5	5	4	1	4	3	5	5	3	4	1	1	1	5	5	3	1	3	4
00907173b	2	9	2	3	3	4	5	3	3	5	2	1	2	3	4	3	3	2	4	3	4	5	5	4	4	2	1	2	4	3	4	4	2	4	4	3	5	5	4	4	1	2	1	3	3	3,67399274851826	1	2	5
00908103a	2	10	2	999	3	4	3	2	1	3	3	2	1	2	3	2	1	1	3	2	3	3	3	2	2	1	1	3	3	4	5	4	1	3	2	3	3	3	2	3	2	3	1	2	3	2	1	3	2
01000118a	2	10	2	2	3	2	3	1	5	4	3	4	1	1	3	1	1	3	3	2	2	4	3	2	1	1	3	4	2	1	2	1	3	2	3	3	5	5	3	5	1	1	1	3	3	2	1	1	3
01000118b	2	9	2	2	5	4	5	4	1	4	2	2	2	5	5	4	2	1	5	4	5	4	4	2	2	2	1	2	4	2	5	5	2	1	5	4	4	5	2	4	2	1	2	3	5	3	2	3	5
01000415a	1	8	2	2	3	3	2	1	3	4	3	2	3	1	3	1	3	4	5	3	3	3	2	3	2	3	1	3	3	3	4	3	1	1	3	1	1	3	3	3	3	2	3	3	3	2	1	3	3
01000415b	2	8	2	2	4	1	1	1	2	2	4	3	4	4	3	1	3	3	3	3	2	2	2	2	2	2	4	5	4	4	2	2	2	2	1	5	4	4	1	3	1	5	3	5	4	2	1	5	5
01000463a	2	11	2	2	4	5	5	3	2	5	2	4	5	5	5	5	1	1	2	5	4	5	4	4	3	2	1	2	2	3	4	5	4	2	3	3	3	5	2	2	2	2	4	2	4	4	1	1	4
01000463b	2	9	2	3	3	5	5	5	1	5	1	1	1	1	1	1	1	1	1	5	2	1	5	1	5	5	1	1	5	5	1	5	1	1	5	1	5	5	1	5	1	1	1	1	1	1	1	1	3
01000490b	2	9	2	3	2	3	3	3	3	2	3	1	1	1	4	1	5	2	2	2	3	1	5	3	3	5	5	4	5	1	4	1	1	5	4	1	1	1	3	1	1	1	3	4	3	4	1	5	4
01000492a	2	10	2	3	4	3	3	2	3	2	2	3	3	4	4	3	2	3	3	4	3	3	4	3	2	3	1	3	3	2	2	5	2	1	3	2	5	5	3	3	1	1	1	4	3	3	1	3	4
01000492b	1	8	2	2	4	1	1	3	5	4	1	3	1	2	3	3	2	5	4	4	4	5	5	3	3	5	3	4	2	1	3	3	2	3	5	3	3	2	3	4	1	1	1	4	4	3	1	2	3
01001103a	2	9	2	3	2	4	5	4	5	5	2	3	1	1	3	5	3	2	5	3	4	4	1	2	3	2	1	2	3	5	5	4	3	2	4	3	4	4	2	4	2	3	1	2	3	4	1	1	3
01001103b	2	10	2	3	4	4	3	3	2	3	3	3	3	4	4	3	3	3	3	4	3	4	4	3	3	4	3	4	3	2	3	3	3	3	5	3	4	4	4	3	2	4	3	5	4	5	1	2	5
01001723a	1	9	2	2	3	4	3	4	4	2	3	2	3	1	3	2	1	2	2	1	3	2	4	1	2	3	1	4	5	3	3	2	1	1	5	1	2	3	4	5	1	1	2	4	3	5	1	1	5
01001723b	1	8	2	3	3	1	2	1	1	2	3	2	4	1	2	1	1	3	2	3	1	2	2	5	2	3	1	2	4	3	2	1	2	3	4	1	3	1	2	1	1	1	2	1	3	4	1	1	2
01001744b	2	8	2	2	3	1	4	1	5	4	1	3	1	5	3	4	1	1	4	5	3	4	1	3	3	1	1	4	5	5	3	4	4	1	3	1	4	3	3	5	1	1	1	3	3	4	1	3	5
01002590a	2	10	2	3	3	3	4	4	3	4	3	3	4	3	4	3	1	3	4	4	3	4	4	3	3	3	4	3	3	2,20575174268607	3	3	3	3	5	4	4	4	3	5	3	1	1	1	3	3	1	3	5
01002590b	1	10	2	3	4	3	5	4	4	3	3	1	1	1	3	2	3	4	4	3	2	2	3	2	2	3	4	3	3	2	2	4	1	2	3	4	5	5	3	4	2	1	2	4	4	2	1	1	4
01002691a	1	10	2	3	2	1	3	4	5	2	3	2	1	5	3	3	1	1	3	4	5	4	1	4	1	3	1	3	5	3	4	3	1	3	3	1	5	4	5	3	1	1	1	5	2	5	1	3	3
01002691b	2	8	2	3	4	3	3	4	3	5	1	5	1	3	5	3	1	1	3	1	3	5	3	4	3	3	1	5	3	3	4	5	3	3	3	3	4	3	3	5	3	5	3	3	3	3	1	5	3
01002774a	2	10	2	3	3	1	2	3	4	2	3	4	2	2	2	3	1	4	4	4	2	3	2	3	2	5	3	3	4	2	1	2	2	2	4	1	4	3	4	4	2	1	2	3	2	2	1	2	4
01002774b	2	11	2	3	2	5	3	5	1	2	5	5	5	5	1	4	2	5	4	5	5	5	2	5	5	5	3	2	5	3	5	1	3	4	2	5	2	4	1	5	1	1	1	4	5	4	1	5	4
01002993b	2	8	2	3	1	3	1	1	1	1	5	1	2	3	2	3	1	4	3	2	4	1	5	4	1	5	1	2	1	1	2	2	3	1	2	2	2	1	3	4	1	2	4	1	5	5	1	4	5
01003064a	1	11	2	2	4	5	4	5	5	5	1	2	1	1	5	3	1	3	4	4	3	4	1	5	3	4	2	3	1	3	4	3	3	3	4	2	4	5	4	4	1	3	2	4	4	4	1	1	5
01003554a	2	8	2	2	5	2	4	1	1	3	5	3	5	3	3	1	4	3	3	4	1	4	2	5	3	1	3	1	5	5	3	2	3	4	3	5	4	2	3	3	1	5	2	2	4	4	1	5	1
01003554b	1	8	2	3	3	2	5	4	1	3	1	4	2	4	4	1	1	2	5	2	4	4	5	5	3	3	1	3	2	1	5	5	1	1	5	4	5	4	1	4	1	5	1	3	3	3	1	1	4
01003643a	2	10	2	4	3	4	4	5	4	3	3	4	3	2	3	3	4	4	3	4	4	3	2	3	4	3	4	3	4	3	4	2	3	3	3	2	4	5	4	3	5	4	4	5	3	4	5	4	3
01003643b	2	8	2	2	4	5	3	3	3	2	1	3	1	2	5	1	1	1	1	3	5	5	5	4	1	1	1	3	3	5	4	5	2	1	1	3	4	1	5	3	1	2	1	2	2	3	1	1	2
01003644b	1	9	2	3	4	2	4	4	2	2	5	1	4	1	4	2	2	3	4	2	4	3	3	3	3	3	4	5	3	2	3	4	1	1	2	1	3	5	4	4	2	2	3	1	4	5	1	1	4
01003840a	2	11	2	2	4	5	4	3	3	2	1	2	2	4	5	2	3	1	3	4	5	2	3	2	1	2	3	4	3	4	2	1	2	1	2	4	3	1	4	2	3	3	2	4	4	2	1	2	3
01003844b	2	11	2	3	2	2	3	2	3	4	3	2	2	2	3	1	1	5	2	2	4	4	2	5	2	3	2	4	3	1	2	5	2	2	3	3	2	3	2	2	1	2	2	4	5	3	1	2	2
01003933b	2	9	2	3	2	4	3	3	2	3	3	3	3	3	3	2	1	2	2	4	3	2	4	3	3	2	2	4	4	2	1	4	2	4	4	1	4	3	2	4	2	2	3	4	3	2	3	2	4
01004061a	2	11	2	2	5	4	4	5	1	3	2	2	1	4	5	3	1	1	4	4	5	4	4	3	2	2	1	3	3	4	4	5	2	2	4	4	5	5	1	4	1	1	2	4	5	3	1	1	4
01004061b	2	11	2	3	3	4	3	1	5	3	1	3	2	1	5	1	2	2	3	2	4	3	1	5	4	2	1	2	3	4	3	3	3	3	1	3	1	2	1	1	1	2	3	1	2,1396917974362	1	1	3	4
01004309a	2	8	2	3	5	2	3	4	2	3	1	1	2	2,72909050726722	4	1	2	1	3	4	5	5	3	5	4	5	1	3	2	3	4,48693574004603	3	2	4	3	4	3	5	2	4	3	3	1	2	4	5	2	5	3
01004309b	1	9	2	3	3	4	4	4	5	5	1	4	1	2	3	3	1	1	3	3	5	4	5	5	1	1	1	1	3	5	5	5	5	1	2	5	5	4	3	4	1	3	1	1	2	3	1	3	5
01004310a	2	8	2	2	4	1	5	3	5	2	1	3	1	4	5	3	1	2	5	1	4	3	2	3	3	1	1	2	4	5	3	5	1	2	3	5	4	5	1	4	1	2	1	3	5	4	1	2	4
01004310b	1	9	2	2	3	2	3	4	4	3	2	3	3	4	5	3	3	3	2	2	3	3	4	3	3	3	4	4	3	2	3	3	3	4	3	2	4	3	5	3	1	3	3	1	5	2	1	3	3
01004503a	2	8	2	2	3	4	3	3	4	5	2	1	1	1	5	1	1	3	3	1	4	3	5	5	5	3	1	2	5	3	4	4	2	3	1	4	5	4	3	4	1	2	1	1	5	1	1	5	5
01004503b	1	8	2	3	4	1	5	4	1	2	4	1	3	1	1	1	3	4	1	1	2	1	1	1	1	4	1	1	5	1	1	1	1	4	1	1	5	5	1	1	1	1	1	1	5	1	1	1	5
01004818a	1	10	2	1	4	1	5	4	2	4	1	2	2	5	5	4	1	2	5	4	4	4	4	4	2	1	1	2	2	3	5	5	4	2,09035929585779	5	1	5	4	3	5	1	1	1	1	3	5	1	3	5
01004818b	2	8	2	3	5	3	4	3	3	3	3	4	4	4	5	5	1	3	4	5	4	3	5	4	3	4	3	5	3	3	5	2	3	4	3	3	5	4	3	4	4	1	4	3	4	3	1	4	4
01005143b	1	12	2	3	3	2	4	4	3	3	2	2	2	2	1	3	1	2	2	1	3	3	2	2	2	3	1	2	2	3	3	3	3	2	3	2	2	3	3	3	2	2	2	3	3	3	1	1	2
01005186b	1	10	2	3	4	4	3	2	1	4	1	3	1	3	3	1	3	2	3	3	2	4	4	4	3	3	3	3	2	3	4	4	2	2	2	1	4	2	5	4	2	3	2	2	3	2	1	1	3
01005933a	2	9	2	3	4	3	2	2	3	2	1	3	2	4	3	2	3	4	3	3	2	1	4	3	2	3	3	4	3	2	3	4	3	3	5	4	3	1	3	4	1	3	2	3	4	4	3	2	4
01005940a	2	9	2	3	4	4	5	4	4	5	2	4	2	2	4	5	2	1	3	5	5	5	4	4	3	1	1	4	5	5	5	5	4	5	5	5	5	4	4	5	2	5	1	5	5	5	1	1	5
01005940b	2	10	2	3	2	1	3	4	3	5	2	3	1	2	4	3	2	1	3	3	4	5	3	3	3	2	1	2	3	3	4	4	3	2	4	3	4	5	3	4	2	3	1	4	4	4	2	3	4
01006149a	2	10	2	3	5	1	5	5	3	5	3	3	1	1	3	5	3	3	5	3	5	5	1	5	3	3	3	1	1	1	5	4	1	1	5	1	4	5	5	5	1	1	1	3	4	5	2	1	4
01006571a	1	9	2	2	2	1	3	5	4	4	2	5	1	4	4	5	1	1	4	3	4	5	2	4	2	3	4	1	5	3	5	5	3	4	3	4	2	2	3	4	4	1	1	3	1	2	1	2	5
01006571b	1	8	2	3	4	1	3	5	3	5	5	5	5	4	2	3	1	5	5	5	4	5	5	5	1	1	1	1	2	5	5	5	5	5	1	1	1	1	1	2	2	3	1	5	5	5	1	1	1
01006708A	2	11	2	2	4	5	2	4	2	4	5	1	4	4	3	4	3	5	3	3	4	2	5	3	4	5	1	2	5	1	4	4	3	2	4	5	4	4	3	2	1	5	2	2	4	4	3	5	4
01006806a	1	10	2	2	5	4	2	2	4	4	2	2	1	3	4	1	2	2	3	3	2	3	4	3	3	3	1	3	4	4	3	4	2	1	4	2	2	1	5	5	1	1	1	3	4	3	1	5	1
01006806b	2	8	2	2	4	5	4	5	1	5	1	1	1	1	4	2	2	1	4	2	5	5	5	5	5	3	1	3	1	3	5	3	1	3	5	5	5	5	1	5	1	1	3	1	5	3	1	5	3
01007090a	2	10	2	2	2	3	4	5	4	3	2	1	1	2	3	4	5	4	2	3	4	5	4	3	2	1	3,11090654443019	3	4	5	4	3	2	1	5	4	3	4	3	2	1	3	2	2	4	1	1	2	3
01007609A	1	10	2	3	5	3	4	4	3	3	4	3	3	3	3	4	2	4	3	4	3	3	3	4	3	3	3	3	3	3	3	4	2	1	3	2	2	4	3	4	1	3	4	1	4	3	1	5	5
01007702a	2	9	2	3	2	5	3	4	1	4	4	3	1	1	4	1	4	4	3	2	3	3	1	5	3	4	1	3	3	1	4	4	1	2	3	2	4	5	2	3	1	3	2	1	3	1	3	1	4
01007702b	2	9	2	2	3	3	2	2	4	3	1	3	2	3	4	2	1	1	2	3	2	3	2	3	2	1	1	3	4	4	3	4	1	3	4	1	5	2	1	4	1	1	1	2	5	1	1	1	4
01008789a	1	12	2	3	3	2	4	4	5	1	1	2	4	3	4	3	3	2	4	3	5	3	3	2	3	2	1	2	4	4	3	5	4	2	3	2	4	2	3	5	3	3	4	2	3	4	3	4	3
01101176A	1	11	2	2	5	4	3	4	4	4	1	4	2	5	4	3	1	3	4	3	4	5	4	5	4	3	2	3	1	2	5	3	3	4	5	4	4	4	4	4	1	3	1	3	4	2	1	4	5
01104561a	1	10	2	3	1	4	5	4	3	3	1	3	1	2	4	2	1	1	2	3	3	4	3	3	2	1	2	3	2	4	5	4	3	4	3	2	3	4	3	4	1	3	2	3	3	2	1	4	2
01104561b	2	11	2	3	3	3	4	4	4	3	3	3	2	3	3	4	2	2	3	3	4	3	4	4	3	3	1	3	3	3	3	4	2	3	3	4	5	3	1	3	1	3	3	2	3	3	1	3	5
01104891A	1	11	2	2	4	3	4	4	3	3	2	1	1	3	4	3	2	2	4	4	3	5	3	5	3	2	1	1	3	3	5	4	2	2	5	3	5	5	3	5	1	3	1	3	4	4	1	2	5
01106924B	2	10	2	3	4	1	3	3	5	4	4	3	3	1	3	2	1	2	3	2	4	3	1	4	3	1	2	5	3	2	3	4	1	2	2	3	4	3	3	4	1	2	3	3	4	2	1	1	3
01107543a	2	10	2	3	2	3	4	3	3	2	1	3	2	1	3	2	1	3	4	3	4	3	3	4	2	1	1	2	4	2	3	3	4	2	5	2	4	2	4	2	1	1	2	4	5	2	1	1	5
01107543b	1	8	2	3	3	4	4	2	1	3	3	3	3	3	4	3	3	3	5	3	3	3	1	3	3	1	1	5	1	2	2	2	3	3	1	1	1	2	1	5	1	5	1	4	1	1	2	3	4
01202182a	2	9	2	2	1	4	5	4	2	5	1	3	1	2	3	2	1	3	2	3	5	3	2	3	2	4	3	4	4	3	3	1	3	5	1	3	5	4	3	3	2	5	4	2	3	1	1	5	1
01202182b	2	10	2	4	3	1	4	3	5	4	1	2	1	3	4	4	1	3	4	3	4	3	5	3	3	3	2	4	1	3	3	4	2	5	4	1	3	1	5	1	5	3	1	5	1	3	1	1	5
01202749a	2	8	2	3	4	4	5	4	2	4	4	4	1	3	4	3	2	1	1	5	4	5	5	4	3	1	1	3	3	2	5	3	1	2	4	5	1	1	1	5	1	1	2	2	5	2	1	4	4
01202749b	1	8	2	3	3	4	5	1	5	1	5	1	2	1	3	1	1	1	1	2	1	1	3	2	1	1	2	5	2	5	1	1	1	1	1	2	1	1	2	3	1	1	5	1	5	1	1	2	3
01203035a	1	9	2	3	3	3	2	4	3	4	1	4	2	3	3	3	1	2	3	3	3	3	4	4	3	2	2	3	3	3	4	3	3	3	2	1	4	5	3	3	1	3	3	1	2	3	1	1	3
01203035b	1	10	2	3	4	4	3	2	3	3	3	4	4	3	3	2	4	4	3	3	2	3	3	3	2	4	3	4	3	2	2	3	2	3	4	4	3	2	3	3	2	3	4	4	4	2	2	3	3
01203382a	1	9	2	2	4	3	5	4	3	4	2	3	2	4	2	3	1	2	4	2	3	4	3	5	2	1	2	1	3	2	4	3	2	1	3	4	4	3	2	4	1	2	2	3	4	3	1	1	3
01203382b	2	9	2	3	4	5	4	4	3	4	1	4	1	4	5	1	1	3	1	3	4	5	5	5	3	3	1	1	3	4	5	3	5	3	5	3	4	4	3	3	1	1	1	3	4	3	1	3	3
01207540a	1	9	2	2	4	3	3	2	3	4	1	1	1	2	3	3	1	1	3	3	4	3	3	4	1	1	1	3	1	4	3	3	2	1	3	2	3	4	3	2	1	1	1	2	3	2	1	2	3
01207540b	1	10	2	3	3	4	4	4	2	4	1	3	1	4	4	3	1	2	3	4	4	4	3	3	3	2	2	2	2	2	4	4	2	2	3	2	4	3	2,97144108279804	3	2	2	2	4	4	3	2	2	4
01207976a	1	10	2	3	3	3	2	2	3	3	2	2	2	2	1	2	2	2	3	2	2	2	2	3	2	2	1	3	2	2	3	3	2	3	4	4	3	2	2	3	1	2	1	2	3	2	1	4	4
01207976b	1	11	2	3	5	3	5	4	4	4	3	3	4	4	5	4	3	3	5	3	5	4	3	4	1	3	2	2	5	3	3	3	3	2	5	3	5	5	3	5	1	1	2	4	3	3	1	3	5
20034576a	1	9	2	3	5	5	5	5	3	3	1	1	1	1	1	1	1	1	1	1	1	5	5	5	5	5	5	5	1	5	5	5	5	1	5	5	5	5	5	5	5	1	1	5	5	5	1	1	1
20034576b	1	10	2		5	4	5	5	5	5	4	3	1	3	2	1	1	3	5	3	4	5	4	4	3	1	4	5	5	2	4	5	1	3	4	1	5	5	5	5	1	1	3	5	5	4	1	3	5
20050352a	2	10	2	4	3	1	2	3	4	5	5	3	3	1	4	3	1	3	4	3	2	3	3	4	2	5	3	2	2	1	3	2	3	2	3	2	3	2	5	3	1	1	5	1	3	3	5	5	3
20056164b	2	10	2	2	2	4	5	1	3	1	4	4	4	3	2	2	1	3	4	1	2	1	1	4	1	2	1	3	5	2	5	4	1	1	5	5	5	5	4	3	1	3	4	5	1	4	1	3	5
[truncated: 59 more columns]
