# Supplementary material for: Validation of the FEEL-KJ: An Instrument to Measure Emotion Regulation Strategies in Children and Adolescents
Source: PLoS One. 2015 Sep 2;10(9):e0137080. doi: 10.1371/journal.pone.0137080 (PMC4557990; doi:10.1371/journal.pone.0137080)
Supplement: S1 Dataset — (ZIP) [file pone.0137080.s002.zip › FEEL data/FEEL data/FEEL_CBCL.csv]

ID	leeftijd	geslacht	anxd_r	witd_r	soma_r	rule_r	aggr_r	intn_r	extn_r	totp_r	probgerichthandelen	afleiding	anderestemming	accepteren	vergeten	cognprobopl	herevaluatie	opgeven	agressie	terugtrekken	zelfdevaluatie	perseveratie	Adaptief	Maladaptief
00702607a	13	1	14	13	8	2	1	35	3	64	6	6	8	13	8	11	7	13	7	11	17	12	59	60
01007885a	12	2	8	11	2	4	5	21	9	55	19	18	20	24	20	20	17	13	12	11	16	14	138	66
00801315a	11	1	15	10	3	1	1	28	2	59	14	13	13	15	13	11	15	11	8	10	10	14	94	53
00703722a	12	2	7	10	0	1	2	17	3	37	19	18	20	20	20	18	17	10	7	10	10	21	132	58
00803351b	12	2	12	9	2	2	5	23	7	45	20	18	18	13	15	15	13	17	13	11	24	21	112	86
00806117b	11	1	17	8	14	0	9	39	9	89	27	27	30	22	21	20	14	11	6	14	17	10	161	58
00805405b	10	1	11	8	1	5	15	20	20	60	23	22	23	17	20	21	16	14	12	16	19	17	142	78
00802937a	13	2	10	8	2	1	4	20	5	43	22	12	10	27	20	21	10	17	15	20	13	10	122	75
01005473b	13	1	6	8	4	4	9	18	13	52	22	16	22	18	19	19	16	14	15	10	15	15	132	69
00806137a	12	2	3	8	3	0	3	14	3	31	21	24	24	20	24	18	20	14	14	11	16	17	151	72
00800762a	11	1	14	7	2	7	12	23	19	83	15	11	14	10	14	10	7	17	10	14	11	14	81	66
01006119a	12	2	12	7	4	6	14	23	20	72	17	19	17	9	16	20	13	24	14	19	23	25	111	105
00701753a	9	1	11	7	1	5	18	19	23	72	10	9	12	10	7	9	10	18	11	12	11	8	67	60
00802852a	14	2	7	7	6	9	11	20	20	63	22	17	14	20	16	28	13	13	14	21	22	22	130	92
01003628b	12	2	4	7	2	4	3	13	7	29	25	23	21	18	21	24	20	17	16	18	17	29	152	97
00908025a	13	2	6	6	2	1	7	14	8	31	23	25	23	20	21	17	21	15	13	14	13	16	150	71
00806937a	11	2	5	6	1	5	11	12	16	54	18	18	20	16	18	17	18	19	19	15	15	19	125	87
00802792a	11	1	4	6	0	1	1	10	2	27	21	22	20	19	19	16	13	13	14	14	16	10	130	67
00805866a	12	1	3	6	1	4	13	10	17	50	19	23	23	21	18	26	20	10	10	13	20	20	150	73
00803351a	12	1	16	5	11	5	13	32	18	93	17	20	18	20	16	15	16	13	11	9	16	20	122	69
01000981b	12	2	15	5	8	3	9	28	12	64	22	24	25	19	16	24	12	15	16	16	24	24	142	95
00804788b	10	2	14	5	4	2	9	23	11	56	14	13	11	11	17	13	13	9	10	13	10	13	92	55
00802937b	11	2	13	5	7	3	5	25	8	60	18	16	16	16	16	18	18	12	14	14	16	16	118	72
00804188a	10	2	11	5	5	5	11	21	16	54	8	10	10	11	13	6	6	18	10	9	6	21	64	64
00702723a	11	1	9	5	0	3	18	14	21	59	20	14	19	20	21	16	17	21	16	20	17	18	127	92
00903645b	12	2	9	5	1	3	9	15	12	44	18	17	19	13	20	19	17	17	18	17	19	25	123	96
00601360a	15	2	9	5	4	2	0	18	2	36	20	24	24	19	13	23	12	14	18	14	21	21	135	88
01004544b	12	1	7	5	4	2	5	16	7	50	19	19	17	18	24	16	19	14	19	9	18	21	132	81
00805405a	12	1	6	5	7	3	10	18	13	62	18	12	16	17	15	18	11	15	14	17	12	19	107	77
00803483a	12	2	6	5	0	1	9	11	10	27	22	29	28	19	26	22	21	9	16	18	21	18	167	82
00801774a	12	1	4	5	0	0	0	9	0	24	16	17	9	24	19	14	19	12	7	10	16	11	118	56
00801369b	13	1	3	5	0	2	4	8	6	23	20	24	21	17	20	15	19	13	11	10	17	13	136	64
00803557a	17	2	3	5	1	0	3	9	3	16	17	19	18	16	16	14	14	15	13	13	15	18	114	74
00806605a	12	1	3	5	1	0	2	9	2	15	19	19	18	18	17	16	17	16	7	19	21	16	124	79
00706938a	12	1	0	5	4	3	3	9	6	24	20	21	23	24	21	19	18	13	13	12	15	17	146	70
00804017a	13	1	12	4	1	0	8	17	8	44	16	18	28	20	11	18	6	12	15	15	8	17	117	67
00801334a	11	2	10	4	4	0	3	18	3	25	22	24	20	21	20	19	13	16	17	14	19	14	139	80
00806500b	13	2	9	4	4	3	10	17	13	50	24	20	24	20	22	21	12	19	12	16	16	22	143	85
00703479a	14	2	9	4	5	3	9	18	12	55	22	16	17	15	21	22	21	22	15	19	20	25	134	101
00702089b	10	2	7	4	1	4	5	12	9	43	21	20	19	21	21	13	14	15	16	12	12	14	129	69
00801189a	12	1	6	4	2	4	18	12	22	62	19	24	21	26	20	13	23	11	10	14	18	21	146	74
00704474a	11	2	6	4	3	5	10	13	15	50	23	25	27	23	23	25	26	14	13	18	21	18	172	84
00806500a	9	1	6	4	2	1	4	12	5	31	21	20	22	21	20	19	19	13	15	12	16	16	142	72
00804008b	12	2	5	4	4	4	11	13	15	42	25	27	29	24	23	13	18	16	21	23	14	12	159	86
00804793a	14	2	5	4	4	3	5	13	8	38	18	20	23	17	21	19	18	20	13	17	19	22	136	91
00605450a	10	1	5	4	0	1	2	9	3	20	19	18	22	18	21	22	16	13	17	16	21	23	136	90
00803229b	10	2	3	4	5	0	4	12	4	25	19	16	20	11	10	14	14	9	9	11	8	13	104	50
00802435a	10	1	3	4	0	1	1	7	2	13	17	21	19	15	22	16	21	12	11	17	17	14	131	71
00802389b	13	1	2	4	0	3	12	6	15	37	21	25	25	22	18	23	15	8	6	10	12	15	149	51
00804838a	14	1	2	4	1	2	10	7	12	36	21	22	25	21	20	21	23	12	15	13	14	16	153	70
00803268a	18	2	2	4	0	3	10	6	13	34	21	16	15	16	18	18	11	23	11	19	28	21	115	102
01004544a	13	2	2	4	2	4	7	8	11	35	20	25	24	19	21	20	12	6	23	10	13	16	141	68
00905275b	12	2	2	4	2	0	1	8	1	23	17	17	18	12	16	9	12	15	15	11	15	15	101	71
00706506b	13	1	2	4	0	1	0	6	1	17	20	27	18	17	22	15	20	10	18	9	16	14	139	67
00805638b	10	1	1	4	3	6	12	8	18	43	12	8	10	10	11	6	6	10	6	17	9	8	63	50
00805764a	14	1	0	4	1	2	6	5	8	22	21	19	20	18	23	20	19	16	16	15	14	18	140	79
00703380a	11	2	12	3	9	1	14	24	15	60	11	18	20	18	21	12	15	24	22	23	11	21	115	101
00804278a	10	2	9	3	5	14	22	17	36	96	30	30	30	30	30	30	22	6	17	16	28	30	202	97
01006618a	12	2	9	3	3	2	7	15	9	34	23	30	26	20	19	15	16	13	24	7	13	11	149	68
00600537a	13	1	9	3	1	0	4	13	4	25	19	28	18	20	25	22	18	18	7	17	22	25	150	89
00804975a	8	2	9	3	1	0	0	13	0	17	17	18	19	13	20	18	13	15	16	13	15	19	118	78
00804788a	12	1	8	3	4	1	14	15	15	59	18	18	21	17	23	19	19	19	18	13	12	23	135	85
00801334b	10	2	8	3	0	3	11	11	14	42	21	18	14	17	20	21	16	17	19	19	18	24	127	97
00902090b	12	2	7	3	1	4	14	11	18	47	9	9	10	14	11	14	9	23	22	23	17	19	76	104
01007576a	11	1	7	3	4	3	5	14	8	39	17	16	17	15	17	20	18	16	19	17	14	17	120	83
01003416b	12	1	7	3	6	1	3	16	4	50	25	21	23	22	22	21	17	14	13	12	17	20	151	76
00700273a	11	2	7	3	2	4	2	12	6	32	19	16	14	25	20	16	13	20	19	14	16	22	123	91
01003840b	12	2	7	3	1	1	2	11	3	23	26	27	28	23	24	24	17	14	10	15	17	20	169	76
00806617a	11	1	7	3	0	0	1	10	1	14	18	7	9	16	14	20	16	12	11	14	16	14	100	67
00806197a	13	2	7	3	0	1	0	10	1	14	25	20	20	16	21	18	16	17	10	13	14	19	136	73
00802500a	10	1	6	3	0	1	4	9	5	33	25	29	24	20	13	17	13	18	7	6	9	10	141	50
00803348a	17	1	6	3	0	4	2	9	6	40	23	25	24	19	20	28	16	18	9	14	23	18	155	82
20034576b	10	1	5	3	2	2	7	10	9	41	25	27	29	27	27	26	15	15	14	22	14	25	176	90
00806137b	12	1	5	3	3	1	5	11	6	43	23	23	21	19	22	16	15	13	11	13	8	16	139	61
01005638b	12	1	5	3	1	2	2	9	4	16	21	21	24	21	20	19	16	17	7	13	16	16	142	69
20054166a	12	1	5	3	0	2	1	8	3	26	19	22	18	15	17	17	16	13	13	16	10	14	124	66
00805129b	12	2	5	3	0	0	0	8	0	11	26	30	30	25	27	25	23	11	16	8	13	19	186	67
00803346a	13	2	4	3	2	2	8	9	10	33	24	19	21	20	18	25	14	12	13	10	18	15	141	68
01007159a	12	2	4	3	0	3	7	7	10	22	21	24	24	20	19	17	15	8	17	9	13	17	140	64
00801151b	12	1	4	3	1	3	6	8	9	35	16	14	14	13	18	14	11	16	11	14	11	18	100	70
00804975b	9	2	4	3	0	2	2	7	4	15	21	25	27	22	26	22	15	12	10	15	21	15	158	73
01000951a	14	1	3	3	5	0	4	11	4	29	25	23	30	26	23	24	17	13	16	22	18	17	168	86
00800298a	17	1	2	3	0	2	7	5	9	29	22	21	21	21	22	18	18	15	12	13	13	15	143	68
01005143b	12	1	2	3	0	4	5	5	9	20	18	18	16	16	15	15	16	13	8	10	11	13	114	55
00803887a	12	1	2	3	2	0	5	7	5	21	20	24	24	17	22	17	12	13	13	16	13	13	136	68
00800031b	10	1	2	3	0	4	3	5	7	22	14	12	10	14	8	13	11	22	12	23	14	19	82	90
01000981a	11	1	2	3	1	0	2	6	2	12	20	21	21	19	16	19	17	16	15	20	17	17	133	85
00801149b	13	2	2	3	0	0	0	5	0	15	20	22	21	19	21	19	17	19	13	16	17	17	139	82
00703292a	11	1	1	3	6	4	10	10	14	37	22	23	23	21	23	20	21	14	13	12	13	18	153	70
00801790a	12	1	1	3	1	0	8	5	8	21	21	24	21	24	21	23	21	13	13	16	24	18	155	84
00804095a	14	2	1	3	3	0	2	7	2	11	21	19	19	18	18	21	17	14	17	15	19	21	133	86
00804133a	16	2	0	3	4	3	7	7	10	18	21	24	24	22	18	22	18	15	14	21	19	19	149	88
00800326a	11	2	0	3	4	0	6	7	6	36	25	19	16	20	23	20	14	18	9	16	15	17	137	75
01003064b	13	1	0	3	0	1	1	3	2	6	23	19	29	23	15	21	18	9	9	8	16	9	148	51
00705602b	13	2	0	3	1	2	0	4	2	8	12	17	22	15	13	13	13	24	22	11	14	14	105	85
00804353a	11	1	13	2	0	5	16	15	21	74	7	7	7	11	15	11	13	13	9	13	13	11	71	59
00905275a	12	2	12	2	1	0	1	15	1	25	28	26	28	19	17	23	26	11	24	12	15	25	167	87
01003844b	11	2	11	2	5	0	8	18	8	36	19	15	24	18	20	26	14	16	11	13	14	19	136	73
00802500b	12	2	10	2	2	2	7	14	9	34	16	18	17	19	19	16	16	11	18	12	15	18	121	74
00705021a	12	2	10	2	5	1	5	17	6	35	15	19	18	15	19	13	19	7	8	11	13	14	118	53
00600237a	12	1	9	2	2	4	7	13	11	43	23	23	26	15	20	21	16	17	16	13	18	20	144	84
20054166b	12	2	9	2	2	1	6	13	7	32	19	17	19	17	19	18	14	13	8	7	12	16	123	56
00804008a	11	1	9	2	3	3	4	14	7	35	24	22	23	24	22	23	20	11	19	16	19	17	158	82
00804524b	10	1	9	2	0	1	4	11	5	27	16	10	14	16	19	22	16	8	13	12	17	17	113	67
00704600b	9	2	9	2	4	0	1	15	1	27	23	26	21	18	17	20	13	17	16	17	21	15	138	86
00704256a	14	1	7	2	0	10	15	9	25	61	10	20	15	9	13	13	12	12	20	22	6	11	92	71
01003840a	11	2	7	2	4	3	8	13	11	40	18	14	23	11	16	18	11	14	16	14	16	23	111	83
01007885b	11	1	7	2	0	0	4	9	4	18	23	15	16	16	19	22	15	20	12	16	11	16	126	75
00904709b	8	2	7	2	4	1	4	13	5	31	19	22	19	20	23	21	14	14	7	18	13	23	138	75
00803040a	13	2	7	2	5	2	3	14	5	29	17	13	12	20	11	20	12	21	14	19	13	20	105	87
00801456a	12	1	7	2	2	2	0	11	2	19	21	24	24	22	19	20	19	9	13	11	17	16	149	66
00801585a	12	1	6	2	0	2	7	8	9	39	23	22	20	22	21	23	21	22	18	14	15	18	152	87
00700273b	11	2	6	2	0	0	6	8	6	17	28	30	30	24	27	18	28	15	6	6	19	12	185	58
00903645a	12	2	6	2	2	3	6	10	9	28	23	25	28	24	18	16	14	11	12	17	8	14	148	62
01007159b	12	2	6	2	5	1	2	13	3	28	21	24	24	20	21	23	18	15	17	15	19	22	151	88
00803761a	12	1	6	2	1	2	2	9	4	27	18	19	20	22	13	17	13	15	9	8	22	12	122	66
00800670a	16	1	6	2	0	2	1	8	3	14	22	21	22	21	22	22	18	14	15	20	21	16	148	86
00801420b	11	2	6	2	0	0	0	8	0	17	19	20	21	13	19	21	18	22	17	17	23	22	131	101
00801779b	12	1	5	2	1	3	10	8	13	40	21	23	22	20	18	21	20	12	10	15	19	17	145	73
01005473a	12	1	5	2	1	3	10	8	13	39	20	19	18	20	15	11	11	19	15	14	20	19	114	87
00805520b	13	1	5	2	0	2	6	7	8	36	24	24	24	22	21	23	20	13	16	15	20	17	158	81
00804611a	12	2	5	2	0	0	4	7	4	16	8	10	11	18	10	13	10	15	9	11	8	17	80	60
00800031a	12	2	5	2	1	1	3	8	4	26	20	26	22	12	18	24	16	19	20	19	19	24	138	101
00800077a	10	2	5	2	0	1	3	7	4	19	20	22	20	17	19	15	18	16	15	14	17	16	131	78
00802637a	12	2	5	2	0	1	3	7	4	16	24	26	25	20	19	24	16	18	13	19	12	18	154	80
00804923a	13	2	5	2	1	0	2	8	2	19	19	24	24	22	22	23	19	17	17	17	18	19	153	88
00801916a	12	2	5	2	4	0	0	11	0	13	19	16	14	14	12	22	9	10	10	13	18	17	106	68
00806841b	11	1	5	2	0	2	0	7	2	17	16	12	17	17	17	17	19	23	11	25	26	20	115	105
00802592a	11	2	4	2	3	1	6	9	7	25	26	25	26	21	28	24	22	10	16	10	20	18	172	74
00800078a	12	2	4	2	6	1	5	12	6	31	19	24	19	20	21	19	18	11	15	13	12	17	140	68
00900655a	13	2	4	2	3	0	1	9	1	21	21	21	21	15	21	23	17	18	14	11	19	25	139	87
00700082b	12	2	3	2	1	9	10	6	19	32	22	22	24	21	22	20	19	14	17	11	22	20	150	84
00802246a	12	1	3	2	0	2	4	5	6	23	23	25	19	23	25	15	18	11	9	19	21	22	148	82
00800691b	12	2	3	2	1	2	4	6	6	20	25	25	24	23	22	25	24	20	18	19	25	25	168	107
00803704a	14	2	3	2	7	2	4	12	6	37	16	22	24	16	19	18	17	9	13	9	15	17	132	63
00801064b	12	1	3	2	1	4	3	6	7	35	29	28	29	25	30	29	25	18	26	14	25	24	195	107
01004546a	18	2	3	2	3	0	3	8	3	18	19	23	18	15	13	21	13	18	18	18	18	22	122	94
01005143a	11	2	3	2	3	1	1	8	2	21	24	24	26	22	24	26	19	7	18	11	24	19	165	79
00700082a	12	2	3	2	3	1	1	8	2	26	24	25	24	18	23	23	12	9	17	12	11	19	149	68
00801094b	11	2	3	2	0	0	0	5	0	6	23	15	16	21	22	20	18	20	14	13	17	20	135	84
00802121a	14	1	2	2	2	4	8	6	12	48	22	24	23	17	18	24	15	13	14	14	14	20	143	75
00700222b	11	1	2	2	1	3	7	5	10	31	16	13	9	17	18	9	12	14	12	15	13	14	94	68
00600237b	12	2	2	2	0	2	5	4	7	14	19	20	24	17	19	17	20	15	19	15	15	19	136	83
00705108a	17	2	2	2	3	1	5	7	6	17	21	22	19	16	22	20	18	19	17	16	17	17	138	86
00801156a	14	2	2	2	0	1	5	4	6	15	17	7	17	15	23	13	14	19	14	18	15	23	106	89
00805172a	11	1	2	2	2	1	5	6	6	22	24	30	30	27	20	19	6	6	11	6	12	10	156	45
00701982b	10	2	2	2	0	0	3	4	3	9	28	28	30	22	25	15	24	9	14	12	19	14	172	68
00805483a	18	2	2	2	0	0	3	4	3	9	23	22	18	24	21	24	20	14	17	15	18	23	152	87
00804471a	10	2	2	2	0	0	1	4	1	11	20	12	13	22	19	18	12	13	17	13	13	17	116	73
00908103a	10	2	2	2	0	0	1	4	1	10	16	19	18	16	14	19	9	11	12	13	15	15	111	66
00902090a	13	1	2	2	0	0	0	4	0	9	18	16	15	16	20	13	18	15	7	16	9	12	116	59
01008789a	12	1	2	2	0	0	0	4	0	8	17	19	23	17	18	23	21	22	15	16	19	18	138	90
00800184a	12	2	1	2	0	4	8	3	12	30	22	27	25	22	22	25	20	23	22	15	16	16	163	92
00700562a	13	2	1	2	0	1	4	3	5	10	22	23	17	24	22	21	21	10	15	15	14	15	150	69
20034576a	9	1	1	2	0	2	3	3	5	20	30	30	22	28	22	26	23	10	18	14	8	22	181	72
00804843a	13	1	1	2	0	2	2	3	4	14	25	26	24	17	19	21	15	7	12	14	11	17	147	61
00801094a	8	1	1	2	0	1	2	3	3	8	29	28	28	25	24	14	14	7	6	18	14	14	162	59
00803756a	12	2	1	2	2	1	1	5	2	10	18	19	19	17	19	21	21	16	18	18	17	22	134	91
00600589b	12	1	1	2	0	0	0	3	0	13	20	22	15	20	18	20	15	17	14	14	19	15	130	79
00804423a	13	2	0	2	0	0	3	2	3	15	21	24	24	21	19	22	17	10	11	14	17	19	148	71
00706670a	13	2	0	2	1	3	3	3	6	14	21	17	16	19	18	19	18	20	13	22	19	18	128	92
00803940a	10	2	0	2	0	1	2	2	3	8	22	27	28	16	22	22	20	15	19	14	13	18	157	79
00918586b	12	2	0	2	3	0	1	5	1	13	22	24	23	17	18	23	18	19	16	22	21	22	145	100
00800981b	12	2	0	2	1	0	0	3	0	8	23	25	25	24	24	20	19	19	19	12	20	20	160	90
00804301a	9	1	11	1	3	6	10	15	16	66	26	17	19	21	23	19	20	13	7	6	15	12	145	53
00803512a	11	2	11	1	1	2	4	13	6	38	24	24	19	25	27	29	22	10	16	10	12	29	170	77
00703806a	13	1	11	1	2	1	2	14	3	28	12	12	10	15	20	11	14	17	21	14	8	15	94	75
00600589a	10	2	10	1	1	2	5	12	7	35	21	22	23	18	16	16	13	8	9	21	13	14	129	65
01003624b	12	2	10	1	2	0	2	13	2	21	28	29	30	21	23	28	22	8	8	11	18	17	181	62
19609830a	12	1	8	1	6	5	18	15	23	69	15	11	14	16	15	16	9	20	20	18	11	21	96	90
00803763b	12	1	8	1	0	2	3	9	5	30	22	24	21	21	18	17	15	18	18	15	16	19	138	86
00801156b	11	2	7	1	5	7	18	13	25	84	15	15	19	12	20	13	16	6	8	6	11	15	110	46
00801420a	13	2	7	1	1	2	5	9	7	28	18	10	9	8	12	30	10	20	12	9	15	26	97	82
00802915a	14	2	7	1	1	1	5	9	6	25	27	27	26	18	20	25	23	12	20	11	21	21	166	85
00803695a	13	2	6	1	7	2	10	14	12	48	19	21	25	17	16	17	12	22	15	20	19	21	127	97
00800910a	11	2	6	1	2	0	5	9	5	18	17	15	14	18	22	17	21	17	14	18	21	20	124	90
00802281a	10	2	6	1	6	2	5	13	7	39	16	12	17	15	22	21	18	22	13	17	17	25	121	94
00803972a	11	2	6	1	4	0	3	11	3	24	27	30	30	22	25	20	16	14	18	18	7	16	170	73
01003844a	12	2	6	1	1	0	2	8	2	21	22	25	24	20	20	18	17	7	8	10	13	13	146	51
00801553b	12	1	6	1	0	0	1	7	1	9	21	15	20	12	20	9	9	7	9	13	7	12	106	48
01008323b	12	1	6	1	3	0	0	10	0	18	26	26	29	26	21	20	23	10	11	6	7	16	171	50
0000000A	11	2	5	1	4	5	15	10	20	48	23	30	30	26	21	19	22	17	19	15	17	15	171	83
00701235b	12	2	5	1	4	3	12	10	15	38	20	19	22	19	16	16	15	23	16	15	13	19	127	86
00706983b	11	2	5	1	4	0	4	10	4	25	30	29	29	25	27	23	18	9	18	18	11	18	181	74
00802792b	13	2	5	1	3	1	3	9	4	29	22	20	25	21	19	22	22	18	17	16	20	20	151	91
00804969b	13	1	5	1	0	0	2	6	2	15	22	25	28	22	22	20	18	19	17	17	19	17	157	89
00802034b	12	2	5	1	0	0	2	6	2	11	22	23	23	18	20	19	18	19	19	19	17	21	143	95
01007090a	10	2	5	1	4	0	1	10	1	24	20	22	20	15	15	17	18	15	16	13	17	20	127	81
00801149a	11	2	5	1	0	0	1	6	1	11	13	18	15	14	19	22	18	9	9	18	21	19	119	76
00806730b	11	2	5	1	1	0	0	7	0	15	28	21	21	29	25	30	25	11	8	18	27	23	179	87
00801064a	12	1	4	1	0	3	7	5	10	28	12	18	21	14	26	22	23	17	14	21	22	22	136	96
00900655b	10	2	4	1	1	0	1	6	1	16	25	12	27	16	25	23	19	21	13	22	19	22	147	97
00806937b	12	1	4	1	4	0	0	9	0	20	21	18	20	22	20	19	22	18	24	14	17	21	142	94
00806523a	10	2	3	1	0	4	7	4	11	27	21	23	17	20	10	22	16	24	21	15	23	16	129	99
00801774b	10	2	3	1	0	4	5	4	9	24	16	19	20	15	18	16	15	15	12	13	11	18	119	69
00702723b	10	2	3	1	5	1	4	9	5	34	29	30	30	30	30	25	24	19	12	6	19	7	198	63
00704951a	12	1	3	1	0	1	4	4	5	14	16	17	15	12	14	19	14	18	8	19	12	17	107	74
00804373a	16	2	3	1	5	2	4	9	6	21	20	18	18	15	14	24	18	20	18	12	10	27	127	87
00800758a	12	2	3	1	1	0	4	5	4	34	23	15	27	27	23	24	30	15	12	21	24	12	169	84
00801839b	12	2	3	1	2	2	3	6	5	21	19	24	25	20	15	19	15	9	16	8	14	15	137	62
00918586a	12	2	3	1	1	1	3	5	4	20	17	19	18	17	20	18	16	13	17	11	16	20	125	77
00801151a	12	2	3	1	1	1	3	5	4	22	17	11	20	16	17	11	12	19	13	21	13	18	104	84
00805975b	12	2	3	1	0	0	3	4	3	15	19	11	11	15	20	17	20	14	12	21	18	18	113	83
00700222a	12	1	3	1	0	1	2	4	3	25	15	12	13	13	13	8	8	17	12	17	10	14	82	70
01001378a	11	2	3	1	0	0	2	4	2	10	23	25	23	21	21	27	20	12	21	13	14	22	160	82
00803512b	12	2	3	1	1	0	1	5	1	14	28	30	30	19	27	30	24	15	8	10	23	23	188	79
00703482a	12	2	3	1	0	0	0	4	0	11	18	24	24	20	16	18	16	15	12	16	15	20	136	78
00801553a	9	2	3	1	1	0	0	5	0	6	23	23	25	21	20	21	16	13	12	14	17	14	149	70
00802408a	15	2	3	1	0	0	0	4	0	14	24	23	26	20	20	23	19	17	19	16	16	20	155	88
00907369a	13	2	2	1	2	0	7	5	7	15	18	20	18	19	16	16	12	15	14	8	15	12	119	64
00906383a	16	2	2	1	0	1	6	3	7	23	25	24	28	22	19	21	18	11	16	11	10	15	157	63
00801749a	10	1	2	1	0	0	6	3	6	38	16	19	21	21	21	21	20	20	17	17	18	20	139	92
01005148a	12	2	2	1	0	0	4	3	4	18	22	24	24	21	22	23	19	16	22	14	15	20	155	87
01005186a	12	1	2	1	0	0	3	3	3	15	20	13	15	26	14	14	10	10	7	11	9	9	112	46
00803588b	11	1	2	1	3	3	3	6	6	21	24	22	20	21	21	21	16	13	15	11	9	21	145	69
00803164b	9	2	2	1	5	1	2	8	3	16	18	24	23	21	21	18	16	15	20	17	17	16	141	85
00806413a	18	2	2	1	1	1	2	4	3	12	24	23	23	20	23	22	20	16	15	15	17	19	155	82
00802122a	14	2	2	1	1	0	1	4	1	19	16	12	16	14	18	16	12	14	10	8	15	16	104	63
00804610b	12	2	2	1	0	0	1	3	1	7	20	25	23	16	21	18	15	16	10	17	13	13	138	69
00805409b	13	2	2	1	0	0	1	3	1	15	19	14	17	17	24	17	19	20	9	11	12	20	127	72
00803761b	12	2	2	1	1	0	1	4	1	14	20	18	15	18	17	24	13	14	18	12	15	18	125	77
00803229a	13	1	2	1	0	4	0	3	4	10	25	24	21	15	21	22	7	10	11	12	15	18	135	66
00706377b	13	2	2	1	0	1	0	3	1	14	24	28	22	23	23	15	16	17	11	15	16	8	151	67
00800200a	12	2	2	1	0	0	0	3	0	4	18	12	13	23	17	10	14	11	12	14	6	9	107	52
00802944a	17	2	2	1	2	1	0	5	1	10	25	22	26	18	24	25	24	18	17	18	20	25	164	98
00803305b	12	2	2	1	1	0	0	4	0	6	23	24	27	20	18	24	21	14	18	11	19	22	157	84
00705602a	9	1	1	1	0	0	6	2	6	18	22	19	11	24	22	9	14	10	6	18	19	10	121	63
00804969a	10	1	1	1	0	2	5	2	7	20	23	21	29	25	19	21	19	16	15	12	15	18	157	76
00800428a	12	1	1	1	1	2	4	3	6	19	15	18	20	15	13	16	15	13	13	14	12	13	112	65
01003817b	11	1	1	1	0	1	4	2	5	14	10	6	7	18	13	6	10	22	7	20	10	8	70	67
00705354a	13	2	1	1	1	1	4	3	5	14	20	24	20	26	23	23	21	13	16	9	17	17	157	72
00706506a	11	1	1	1	1	0	4	3	4	17	19	18	19	19	24	21	16	16	12	21	18	17	136	84
00601100b	9	1	1	1	0	0	4	2	4	18	22	22	22	24	22	22	21	22	22	23	18	21	155	106
00706983a	12	2	1	1	0	2	3	2	5	9	22	23	23	23	23	19	19	12	13	13	14	19	152	71
00802497a	12	2	1	1	4	0	3	6	3	11	27	22	23	26	16	17	14	12	6	14	26	18	145	76
00800077b	13	2	1	1	1	3	2	3	5	12	28	30	29	26	28	26	28	6	6	6	8	14	195	40
00800459a	15	2	1	1	3	2	2	5	4	16	22	24	23	21	20	19	19	15	14	11	17	16	148	73
00703292b	9	2	1	1	1	1	2	3	3	9	12	8	7	12	13	23	6	17	15	13	18	25	81	88
00802272b	13	1	1	1	0	0	2	2	2	4	22	18	14	19	27	22	19	13	13	10	14	22	141	72
00801946a	13	1	1	1	1	3	1	3	4	20	28	29	26	23	28	21	22	12	8	12	15	14	177	61
00802435b	12	2	1	1	3	0	1	5	1	8	25	29	28	22	24	18	17	15	18	15	16	17	163	81
00801790b	12	1	1	1	0	0	1	2	1	4	26	28	25	24	25	18	14	7	23	9	9	15	160	63
00801734a	10	2	1	1	0	0	1	2	1	9	21	24	28	22	18	16	15	12	18	13	14	17	144	74
00601693b	9	2	1	1	0	0	0	2	0	5	21	11	15	19	22	18	16	14	18	11	12	8	122	63
00706887a	14	1	1	1	0	0	0	2	0	5	18	16	22	12	20	19	12	19	16	18	12	22	119	87
00800910b	13	2	1	1	0	0	0	2	0	3	22	24	22	18	22	20	18	9	9	16	16	16	146	66
00803972b	11	2	1	1	1	0	0	3	0	14	25	26	30	24	25	21	28	16	25	7	21	20	179	89
19972447a	12	1	1	1	1	0	0	3	0	9	14	24	23	11	14	13	22	16	11	8	10	16	121	61
00804509b	13	1	0	1	0	3	7	1	10	22	21	24	21	17	21	16	18	13	7	11	16	16	138	63
00703798a	12	1	0	1	0	2	7	1	9	25	27	28	30	29	23	24	18	22	11	12	22	26	179	93
00804428b	12	2	0	1	0	2	7	1	9	27	17	13	18	13	22	16	15	15	11	14	8	17	114	65
00601693a	11	1	0	1	0	2	6	1	8	26	13	12	9	14	15	10	11	19	15	14	15	13	84	76
00802227a	12	2	0	1	3	0	5	4	5	24	29	24	28	28	21	29	9	8	18	9	14	24	168	73
00804301b	12	1	0	1	0	2	4	1	6	28	27	24	26	27	24	25	26	13	22	12	21	18	179	86
00802414b	12	1	0	1	0	2	3	1	5	11	24	25	19	21	22	19	21	16	18	19	13	18	151	84
00807612a	13	2	0	1	1	0	3	2	3	9	24	27	25	23	21	20	19	14	18	15	14	18	159	79
20044723a	14	1	0	1	0	2	2	1	4	8	24	24	24	19	19	19	17	10	12	8	16	16	146	62
00805975a	10	1	0	1	1	0	2	2	2	4	22	24	20	21	18	21	18	15	18	12	12	14	144	71
00803528a	14	1	0	1	0	3	2	1	5	16	25	23	23	23	22	20	18	15	12	15	18	16	154	76
01008789b	11	1	0	1	0	0	2	1	2	12	20	29	27	20	21	17	18	13	7	9	11	9	152	49
00800019a	12	1	0	1	1	0	1	2	1	10	26	18	20	23	24	22	13	11	15	6	10	22	146	64
00800934a	13	2	0	1	0	0	1	1	1	4	20	19	23	20	20	18	18	13	11	16	17	15	138	72
00904581a	15	2	0	1	0	0	1	1	1	5	17	15	13	15	16	21	12	21	21	19	16	21	109	98
00705021b	11	2	0	1	0	0	1	1	1	4	22	24	26	23	20	17	18	13	11	6	12	18	150	60
00800184b	11	1	0	1	0	2	0	1	2	5	14	10	16	18	10	12	12	16	12	13	13	12	92	66
00802034a	12	2	0	1	3	1	0	4	1	9	22	25	27	22	21	18	17	16	15	10	12	16	152	69
00700804b	12	1	0	1	6	1	0	7	1	12	29	29	30	29	29	28	28	19	22	6	14	15	202	76
00706043a	14	2	0	1	6	0	0	7	0	11	17	17	23	15	21	18	16	21	10	15	11	18	127	75
00800078b	10	1	0	1	0	2	0	1	2	14	25	24	24	22	22	23	19	8	10	15	17	16	159	66
00800734a	13	1	0	1	0	0	0	1	0	1	22	25	28	20	21	16	9	13	15	10	15	20	141	73
00804353b	12	1	11	0	2	5	12	13	17	62	14	23	11	16	16	13	10	12	15	14	14	24	103	79
00801779a	11	2	8	0	4	1	6	12	7	39	8	12	13	6	7	14	6	18	12	9	18	23	66	80
00802539a	12	2	8	0	1	1	2	9	3	21	18	14	14	18	14	23	15	12	18	6	15	20	116	71
01008323a	12	1	7	0	0	4	16	7	20	49	22	22	23	21	22	22	22	22	17	19	18	20	154	96
00703722b	13	2	6	0	7	0	7	13	7	31	26	30	28	22	25	23	20	9	26	18	13	20	174	86
00804396a	14	2	6	0	2	3	4	8	7	29	18	17	22	20	18	22	13	16	12	18	22	22	130	90
00906714a	13	1	5	0	1	9	20	6	29	60	21	29	28	20	22	17	16	15	17	12	16	16	153	76
00802637b	11	2	5	0	0	1	8	5	9	29	22	22	19	17	22	18	14	17	11	12	13	15	134	68
00802592b	8	2	5	0	1	2	5	6	7	24	22	19	14	21	21	16	13	12	21	15	16	18	126	82
00806070a	11	2	4	0	0	2	8	4	10	22	19	18	23	19	21	22	20	12	13	14	17	15	142	71
00801749b	9	1	4	0	0	2	5	4	7	16	25	25	27	25	25	22	18	6	12	17	19	18	167	72
00803763a	12	1	4	0	0	1	5	4	6	22	20	21	21	22	26	20	20	13	7	12	15	13	150	60
00802065a	17	2	4	0	1	0	5	5	5	18	25	18	20	11	21	24	16	22	21	16	10	20	135	89
00802272a	10	1	4	0	1	1	3	5	4	23	12	13	17	14	20	8	10	12	11	7	13	17	94	60
00800762b	11	2	4	0	1	0	3	5	3	18	26	27	20	17	22	17	16	12	18	10	11	15	145	66
00801378a	15	2	4	0	0	0	3	4	3	13	22	23	22	18	19	21	19	15	18	13	17	17	144	80
00800879a	13	1	4	0	0	0	3	4	3	26	28	30	29	26	26	25	22	8	7	14	13	12	186	54
00706377a	12	1	4	0	7	0	2	11	2	25	30	30	30	30	30	30	30	30	30	30	30	30	210	150
00802983a	14	2	4	0	0	2	2	4	4	22	22	22	23	21	20	19	17	18	16	13	18	15	144	80
00802497b	11	1	4	0	0	0	2	4	2	9	20	27	23	21	20	22	17	17	13	15	17	13	150	75
00806730a	13	2	4	0	1	0	1	5	1	11	12	8	11	8	21	10	10	22	10	20	12	11	80	75
01007576b	12	2	4	0	2	1	1	6	2	19	18	20	23	18	22	17	18	16	16	10	16	18	136	76
00802181a	13	2	3	0	3	3	12	6	15	49	25	24	22	23	20	25	23	10	19	14	13	16	162	72
00803483b	12	2	3	0	0	2	8	3	10	18	22	17	22	17	22	19	15	10	16	16	19	24	134	85
00806655b	10	1	3	0	2	1	6	5	7	29	15	10	13	14	16	10	11	15	10	13	12	10	89	60
00804428a	10	2	3	0	0	3	4	3	7	19	15	14	19	21	18	14	19	17	12	17	20	13	120	79
00804102a	13	2	3	0	1	2	3	4	5	20	21	26	25	17	19	21	14	13	11	17	15	20	143	76
00803305a	12	2	3	0	0	0	2	3	2	8	30	30	30	28	29	30	20	14	21	17	18	21	197	91
01006149a	10	2	3	0	0	1	2	3	3	7	30	30	29	28	28	19	20	6	11	8	11	10	184	46
00804629a	12	2	3	0	1	1	1	4	2	8	22	14	19	15	15	19	14	18	7	23	17	21	118	86
01003416a	12	1	3	0	2	0	1	5	1	14	25	29	28	30	24	25	21	16	14	13	17	18	182	78
00805223a	10	2	3	0	0	1	0	3	1	9	25	24	27	19	20	24	25	11	10	16	17	21	164	75
00714071a	17	2	3	0	0	0	0	3	0	3	21	19	19	18	18	22	14	10	14	16	18	21	131	79
00801858b	11	1	2	0	0	2	8	2	10	15	19	13	20	17	17	23	16	6	10	8	13	11	125	48
00701571a	12	2	2	0	0	0	8	2	8	27	12	10	11	8	11	11	7	20	15	12	6	12	70	65
00805456a	14	1	2	0	2	5	6	4	11	26	19	22	29	20	20	20	23	18	12	13	22	21	153	86
00803744b	12	2	2	0	4	1	6	6	7	23	21	22	25	23	20	22	22	12	15	17	22	24	155	90
00803588a	12	2	2	0	0	3	4	2	7	16	23	24	19	18	24	21	16	14	9	10	16	20	145	69
00800771a	12	2	2	0	0	1	4	2	5	11	23	28	26	17	14	22	15	10	10	9	9	16	145	54
00704600a	10	2	2	0	3	0	3	5	3	16	19	17	15	15	18	16	12	10	11	17	14	14	112	66
00802281b	10	2	2	0	1	0	3	3	3	15	20	19	19	23	22	22	19	14	18	13	14	16	144	75
00801189b	8	1	2	0	0	1	3	2	4	13	16	21	16	16	22	12	8	13	11	13	12	14	111	63
00801289a	12	2	2	0	1	1	3	3	4	13	15	22	12	19	17	24	11	21	11	17	17	23	120	89
00603899a	14	2	2	0	1	2	2	3	4	9	15	19	20	11	23	19	13	25	23	21	28	22	120	119
20056164a	13	1	2	0	1	2	2	3	4	10	24	25	26	20	21	26	23	10	13	13	18	20	165	74
00706936a	12	1	2	0	0	2	2	2	4	18	19	16	13	14	21	7	9	20	14	9	17	16	99	76
00601989a	10	2	2	0	0	1	2	2	3	8	16	15	17	14	13	14	12	12	11	14	15	16	101	68
00800019b	12	1	2	0	0	1	2	2	3	11	23	24	23	21	20	20	14	12	15	18	19	15	145	79
00806810a	17	2	2	0	0	2	2	2	4	15	18	20	18	17	22	21	23	18	8	19	24	20	139	89
00801369a	12	2	2	0	1	1	2	3	3	10	27	24	23	26	20	27	20	13	29	12	18	20	167	92
00801839a	12	2	2	0	0	0	2	2	2	5	18	22	23	22	18	14	15	19	17	15	16	19	132	86
01003817a	12	1	2	0	0	0	2	2	2	15	20	14	13	18	22	7	9	13	6	22	16	10	103	67
00804509a	11	2	2	0	0	1	1	2	2	7	21	24	25	20	19	17	16	10	12	12	14	13	142	61
00700535a	10	2	2	0	0	0	1	2	1	3	24	21	22	19	23	15	15	7	17	9	10	7	139	50
00805638a	9	2	2	0	0	0	1	2	1	6	17	10	12	14	13	14	12	12	12	14	15	11	92	64
01006954b	12	2	2	0	3	1	0	5	1	11	18	24	27	10	29	28	28	12	19	19	12	17	164	79
00803744a	9	1	2	0	0	0	0	2	0	6	18	18	9	18	14	20	9	24	20	10	15	17	106	86
01003624a	12	2	2	0	1	0	0	3	0	7	18	24	22	20	22	19	21	21	16	19	19	25	146	100
00714131b	12	2	2	0	0	0	0	2	0	3	19	23	23	20	17	19	20	13	14	13	16	19	141	75
00800200b	12	2	2	0	1	0	0	3	0	6	26	27	29	22	21	22	16	13	22	12	19	15	163	81
00801419a	15	2	2	0	2	2	0	4	2	8	22	24	24	21	21	23	17	17	18	13	15	15	152	78
00803814a	14	1	2	0	0	0	0	2	0	2	20	20	28	15	18	25	23	20	16	19	24	27	149	106
00806667b	11	2	2	0	3	2	0	5	2	18	25	24	24	26	24	20	19	7	14	9	18	11	162	59
20050352a	10	2	1	0	0	0	7	1	7	19	22	13	12	17	20	18	18	14	16	18	13	13	120	74
01005148b	12	2	1	0	1	4	6	2	10	16	22	28	28	21	21	19	19	10	16	12	13	13	158	64
01003064a	11	1	1	0	1	1	5	2	6	13	23	26	23	22	25	22	18	13	10	7	17	16	159	63
00804007b	13	2	1	0	2	2	3	3	5	11	20	14	21	15	22	22	18	19	14	18	14	19	132	84
00806655a	12	1	1	0	0	1	3	1	4	14	23	18	24	19	23	23	14	15	12	19	13	20	144	79
20045325a	13	2	1	0	0	1	3	1	4	14	27	23	22	18	20	22	12	18	12	15	18	18	144	81
00801227a	13	1	1	0	0	0	3	1	3	6	20	20	19	21	23	19	17	9	11	9	11	15	139	55
00803164a	11	1	1	0	0	1	3	1	4	15	26	30	30	29	26	30	22	18	30	24	16	26	193	114
00804679a	14	2	1	0	0	1	2	1	3	12	23	7	15	15	15	21	21	19	20	25	18	24	117	106
00701235a	11	2	1	0	0	1	2	1	3	8	18	24	24	18	20	21	20	16	15	18	18	22	145	89
00904709a	12	2	1	0	0	0	2	1	2	10	27	28	27	24	22	20	23	12	12	14	18	19	171	75
00714513a	16	2	1	0	2	1	2	3	3	7	19	17	15	20	13	17	8	11	18	6	11	13	109	59
00800175a	18	2	1	0	0	1	1	1	2	5	23	24	22	18	21	24	19	12	14	11	15	18	151	70
00800216a	14	2	1	0	3	0	1	4	1	7	22	26	28	23	20	26	16	9	13	7	13	18	161	60
00800632b	10	2	1	0	0	0	1	1	1	3	18	23	20	20	18	20	17	18	14	21	19	25	136	97
00802291a	11	2	1	0	0	0	1	1	1	4	14	16	24	18	16	20	11	25	18	23	17	20	119	103
00802641b	13	2	1	0	1	0	1	2	1	6	26	24	23	24	19	24	21	14	18	14	18	24	161	88
00804568a	10	2	1	0	2	0	1	3	1	8	15	13	20	12	11	16	10	27	9	15	12	25	97	88
00804645a	13	1	1	0	0	0	1	1	1	7	17	14	17	16	19	16	14	10	20	19	15	19	113	83
01006149b	13	2	1	0	1	0	1	2	1	3	20	22	20	19	21	18	17	12	14	13	16	16	137	71
20054009a	16	2	1	0	3	1	1	4	2	9	19	17	18	13	17	17	13	16	18	13	15	20	114	82
00600381b	11	2	1	0	0	1	1	1	2	7	23	17	23	22	27	18	26	10	15	12	10	25	156	72
00800919a	12	1	1	0	0	0	1	1	1	6	20	12	17	21	15	11	20	15	10	15	11	12	116	63
00900168a	14	2	1	0	2	0	1	3	1	9	16	9	12	13	16	11	14	26	21	29	14	20	91	110
20056164b	10	2	1	0	0	0	1	1	1	4	18	26	26	19	25	17	18	19	8	20	15	20	149	82
00800691a	12	1	1	0	0	1	0	1	1	8	13	18	14	14	17	22	12	12	8	22	19	18	110	79
00601989b	9	2	1	0	0	0	0	1	0	1	16	21	18	17	16	21	16	11	16	15	18	16	125	76
00702904b	10	1	1	0	0	0	0	1	0	2	12	30	18	27	22	14	6	6	14	11	8	16	129	55
00704951b	12	1	1	0	0	0	0	1	0	4	23	24	24	19	18	18	19	13	18	17	11	17	145	76
00800428b	12	2	1	0	0	0	0	1	0	5	27	30	30	30	30	25	27	24	25	18	19	20	199	106
00800879b	12	2	1	0	0	0	0	1	0	4	28	21	19	23	27	21	24	16	14	13	21	14	163	78
00801734b	10	2	1	0	1	0	0	2	0	4	17	8	7	10	17	11	15	12	17	15	8	12	85	64
00804610a	12	1	1	0	0	1	0	1	1	11	24	24	22	21	23	18	19	11	14	17	19	16	151	77
00806070b	13	2	1	0	0	1	0	1	1	4	19	18	17	19	16	19	14	15	17	17	13	17	122	79
00806690a	13	1	1	0	0	1	0	1	1	7	25	25	26	25	22	30	16	10	18	12	15	22	169	77
00806841a	10	2	1	0	0	0	0	1	0	4	18	19	21	17	21	16	19	17	14	17	19	14	131	81
00903980b	12	2	1	0	0	0	0	1	0	2	24	24	24	22	22	24	22	16	17	14	18	21	162	86
01003628a	12	2	1	0	0	0	0	1	0	3	25	27	26	24	23	24	22	11	19	13	15	19	171	77
01005186b	10	1	1	0	1	1	0	2	1	8	20	17	19	20	21	21	12	11	13	13	18	20	130	75
01006119b	12	1	1	0	0	1	0	1	1	6	22	24	22	19	16	21	16	10	14	15	13	13	140	65
00600381a	13	1	0	0	1	2	7	1	9	22	23	16	20	18	21	22	16	16	13	13	20	20	136	82
00801585b	12	1	0	0	1	3	7	1	10	24	20	22	25	22	18	20	15	13	15	14	17	17	142	76
01006954a	12	2	0	0	2	3	7	2	10	17	19	25	25	20	19	21	15	8	13	9	11	16	144	57
00802667a	14	2	0	0	1	0	5	1	5	15	20	17	13	13	20	26	6	23	13	23	18	19	115	96
00805872a	17	1	0	0	2	4	5	2	9	25	22	22	22	18	18	22	16	13	14	14	18	21	140	80
00801769a	14	2	0	0	0	1	4	0	5	6	17	19	20	18	21	18	21	16	20	18	18	18	134	90
00704462b	9	1	0	0	0	2	4	0	6	21	21	20	21	19	19	20	14	14	15	15	16	19	134	79
00903980a	10	1	0	0	1	2	4	1	6	13	21	21	19	19	21	20	19	13	19	13	17	18	140	80
00702262a	12	2	0	0	0	0	3	0	3	5	24	30	26	23	18	18	18	6	10	6	6	7	157	35
00702262b	12	1	0	0	0	0	3	0	3	5	12	19	15	19	23	13	19	23	8	16	16	13	120	76
00800981a	12	1	0	0	0	3	2	0	5	9	27	27	27	23	26	25	21	10	20	10	17	21	176	78
00800734b	10	1	0	0	1	0	2	1	2	8	18	24	26	18	17	21	19	14	13	14	17	18	143	76
00601100a	12	1	0	0	0	0	2	0	2	7	23	23	23	21	23	18	16	16	19	18	19	19	147	91
00704835a	17	2	0	0	0	0	2	0	2	5	21	24	24	13	18	26	11	21	10	20	24	26	137	101
00803040b	10	2	0	0	3	0	2	3	2	9	18	30	25	20	22	24	14	17	11	14	17	16	153	75
00701982a	12	2	0	0	0	0	1	0	1	8	27	15	12	30	18	10	15	8	11	10	8	11	127	48
00802227b	11	1	0	0	0	0	1	0	1	3	21	24	24	22	19	19	19	10	12	7	16	17	148	62
00804892a	17	2	0	0	0	0	1	0	1	1	20	20	19	17	18	17	19	18	17	23	22	19	130	99
00806117a	13	1	0	0	0	0	1	0	1	3	25	30	30	28	28	27	25	15	13	8	17	21	193	74
01006618b	13	2	0	0	0	1	1	0	2	5	12	10	9	14	13	16	16	13	20	16	11	20	90	80
00804815b	11	1	0	0	0	0	1	0	1	1	20	15	19	22	18	20	12	14	9	13	15	18	126	69
00606881a	16	2	0	0	0	1	0	0	1	2	17	19	18	13	15	19	25	18	20	22	23	27	126	110
00801858a	12	1	0	0	0	1	0	0	1	4	17	25	24	22	23	12	13	13	10	13	12	11	136	59
00802526a	15	1	0	0	1	2	0	1	2	11	22	24	20	17	20	22	21	17	17	14	15	23	146	86
00802641a	11	1	0	0	0	1	0	0	1	10	22	19	23	19	17	18	17	15	13	18	14	16	135	76
00803887b	11	2	0	0	1	2	0	1	2	7	14	10	15	13	15	17	15	22	9	29	29	23	99	112
00702246a	10	2	0	0	0	0	0	0	0	2	16	18	20	18	17	22	13	15	11	16	16	17	124	75
00704474b	12	1	0	0	0	0	0	0	0	3	15	13	17	17	14	9	13	12	8	12	12	14	98	58
00800758b	13	1	0	0	0	0	0	0	0	2	12	17	12	18	15	19	17	13	11	24	16	20	110	84
01006205a	12	1	0	0	0	0	0	0	0	3	19	20	19	21	18	18	19	16	20	12	18	21	134	87
00702904a	12	2	0	0	0	0	0	0	0	0	24	30	28	30	24	22	22	12	12	6	14	18	180	62
00704462a	13	2	0	0	0	0	0	0	0	6	20	23	26	26	25	25	25	10	10	12	23	19	170	74
00704743a	12	1	0	0	0	0	0	0	0	0	19	23	18	20	18	22	19	19	11	23	22	20	139	95
00704743b	9	1	0	0	0	0	0	0	0	0	19	30	26	16	20	24	17	8	17	15	14	19	152	73
00706938b	12	1	0	0	0	0	0	0	0	0	19	20	21	22	24	23	17	19	13	16	17	23	146	88
00800632a	11	1	0	0	0	0	0	0	0	0	13	12	11	13	11	7	6	9	6	9	8	12	73	44
00800998a	17	2	0	0	1	0	0	1	0	2	22	22	25	21	19	19	14	14	15	12	15	18	142	74
00801742a	13	2	0	0	1	0	0	1	0	6	27	23	25	14	15	18	15	24	17	19	13	22	137	95
00802158a	14	2	0	0	0	0	0	0	0	1	24	19	20	18	23	18	18	14	14	9	13	20	140	70
00802246b	11	2	0	0	0	0	0	0	0	1	27	29	27	21	25	24	17	9	11	11	16	15	170	62
00802389a	11	2	0	0	0	0	0	0	0	0	18	21	22	22	19	16	15	15	13	11	13	11	133	63
00802539b	11	1	0	0	0	0	0	0	0	0	22	13	10	22	20	21	22	12	11	13	11	20	130	67
00802861a	15	2	0	0	0	1	0	0	1	2	21	23	21	20	19	19	21	21	11	19	14	17	144	82
00803314a	15	2	0	0	0	1	0	0	1	2	7	6	7	6	6	6	6	6	11	8	6	13	44	44
00803533a	17	2	0	0	1	1	0	1	1	3	22	21	23	21	19	23	24	8	9	14	14	16	153	61
00803756b	12	2	0	0	1	0	0	1	0	1	22	26	28	24	23	18	30	11	13	16	23	20	171	83
00803970a	12	1	0	0	0	0	0	0	0	2	23	21	22	17	13	23	14	11	10	20	14	15	133	70
00804007a	10	2	0	0	0	0	0	0	0	0	22	19	22	20	19	18	16	16	18	19	21	18	136	92
00804524a	10	2	0	0	0	0	0	0	0	0	8	12	10	15	13	12	6	16	9	14	14	15	76	68
00804815a	13	2	0	0	0	0	0	0	0	0	23	24	24	22	23	19	19	13	8	16	18	21	154	76
00806523b	10	1	0	0	0	0	0	0	0	1	25	24	22	21	25	16	11	9	9	10	14	6	144	48
00807145a	17	2	0	0	0	0	0	0	0	0	21	24	21	19	19	22	14	14	18	15	15	18	140	80
01005638a	12	1	0	0	1	0	0	1	0	4	22	27	24	19	18	23	15	13	12	6	17	19	148	67
01006205b	12	1	0	0	0	0	0	0	0	1	16	18	16	10	25	20	23	14	11	12	22	11	128	70
20050352b	11	2	0	0	1	0	0	1	0	1	20	24	21	20	15	17	14	9	12	6	11	14	131	52
