# Supplementary material for: Validation of the FEEL-KJ: An Instrument to Measure Emotion Regulation Strategies in Children and Adolescents
Source: PLoS One. 2015 Sep 2;10(9):e0137080. doi: 10.1371/journal.pone.0137080 (PMC4557990; doi:10.1371/journal.pone.0137080)
Supplement: S1 Dataset — (ZIP) [file pone.0137080.s002.zip › FEEL data/FEEL data/FEEL_CDI.csv]

ID	geslacht	leeftijd	cdi1	cdi2r	cdi3	cdi4	cdi5r	cdi6	cdi7r	cdi8r	cdi9	cdi10r	cdi11r	cdi12	cdi13r	cdi14	cdi15r	cdi16r	cdi17	cdi18r	cdi19	cdi20	cdi21r	cdi22	cdi23	cdi24r	cdi25r	cdi26	cdi27	CDI_tot	probgerichthandelen	afleiding	anderestemming	accepteren	vergeten	cognprobopl	herevaluatie	opgeven	agressie	terugtrekken	zelfdevaluatie	perseveratie	Adaptief_totaal	Maladaptief
00902759B	2	11	1	1	0	1	0	1	0	0	1	2	1	0	1	1	2	1	1	1	2	1	2	2	1	2	1	0	0	26	17	11	13	13	14	19	13	22	11	17	19	20	100	89
00801420a	2	13	0	1	1	1	0	0	0	0	0	1	1	1	1	1	0	0	1	0	0	1	1	1	1	2	0	0	0	15	18	10	9	8	12	30	10	20	12	9	15	26	97	82
00600589a	2	10	0	1	0	1	0	1	0	0	0	1	0	0	0	1	1	1	0	0	1	1	1	1	1	2	0	0	0	14	21	22	23	18	16	16	13	8	9	21	13	14	129	65
00803887b	2	11	1	1	1	0	0	1	2	1	1	1	1	0	1	2	1	2	1	1	2	1	0	0	1	2	1	0	0	25	14	10	15	13	15	17	15	22	9	29	29	23	99	112
00702160B	2	11	0	1	1	0	0	,50429173437944	0	1	1	1	1	1	1	1	0	1	1	1	1	0	1	1	0	1	0	1	0	17,5042917343794	19	18	19	15	18	17	19	14	15	21	13	18	125	81
00903138B	2	14	0	1	1	0	0	1	0	0	0	1	1	0	1	1	1	0	1	0	0	0	0	0	0	0	0	0	0	9	17	20	17	18	23	15	16	25	6	24	18	19	126	92
00803744b	2	12	0	1	0	0	0	0	0	0	0	1	1	0	1	1	0	1	1	0	0	1	0	0	0	1	1	0	0	10	21	22	25	23	20	22	22	12	15	17	22	24	155	90
00804353a	1	11	0	2	1	1	0	0	0	0	0	,234929761411518	0	0	2	0	0	0	-,258077998577827	0	0	1	2	1	0	2	0	0	1	12,9768517628337	7	7	7	11	15	11	13	13	9	13	13	11	71	59
00904521B	2	13	0	1	1	0	-,267199914111594	,952327153901353	0	0	0	,0725802968810664	0	0	0	1	0	2	0	2	0	0	0	0	1	2	0	0	0	10,7577075366708	30	21	21	27	25	6	6	6	6	17	6	9	136	44
01006708A	2	11	1	2	1	1	0	1	0	1	1	0	1	0	0	2	0	2	2	0	1	2	1	2	0	0	0	0	0	21	19	22	20	19	23	26	20	19	11	25	20	16	149	91
00802272b	1	13	0	2	1	1	0	0	0	1	0	0	1	0	1	1	1	0	1	0	0	0	0	0	0	0	0	0	0	10	22	18	14	19	27	22	19	13	13	10	14	22	141	72
00803744a	1	9	1	1	1	1	1	0	1	1	0	0	1	0	1	1	1	2	2	0	1	0	0	0	2	1	0	0	0	19	18	18	9	18	14	20	9	24	20	10	15	17	106	86
00902584B	1	11	1	1	1	1	0	1	0	0	1	0	0	2	1	1	2	2	1	1	1	1	1	1	1	0	0	0	1	22	22	17	16	16	19	18	17	16	15	23	14	21	125	89
01101176B	2	12	1	1	1	1	0	0	0	0	1	0	0	0	1	1	0	0	1	0	0	1	0	0	2	1	0	0	0	12	14	15	20	13	14	18	8	15	6	11	8	16	102	56
00705602b	2	13	0	1	1	1	0	1	0	0	0	0	0	0	1	1	1	2	1	0	0	0	0	0	1	0	0	1	0	12	12	17	22	15	13	13	13	24	22	11	14	14	105	85
00905222B	2	11	0	1	1	1	0	,694691947018385	1	0	0	0	1	0	1	1	1	0	0	0	0	0	0	0	1	0	0	0	0	9,69469194701838	6	8	11	10	11	8	6	18	10	18	8	11	60	65
00800920A	2	12	0	1	1	1	0	1	0	0	1	0	0	0	2	1	0	0	1	0	2	1	0	0	0	0	1	0	0	13	15	9	7	16	15	12	13	24	24	19	26	20	87	113
00800920B	1	10	0	1	1	1	0	0	1	0	0	0	0	1	1	1	1	0	0	0	0	0	0	0	0	2	0	1	0	11	15	15	17	12	17	11	13	16	6	10	15	11	100	58
00702160A	2	13	0	1	1	1	0	1	0	0	0	0	1	2	1	0	0	0	0	0	0	0	0	1	0	1	0	0	0	10	18	28	20	16	23	15	16	17	11	18	9	12	136	67
00900417A	1	13	0	1	1	1	0	0	0	0	0	0	0	0	0	1	1	1	0	0	0	0	0	0	0	2	0	0	0	8	21	14	13	21	15	22	11	16	16	14	20	14	117	80
00900983A	1	11	0	1	1	1	0	0	0	0	0	0	1	0	0	0	1	0	0	0	1	0	0	1	0	1	0	0	0	8	22	25	24	20	23	21	20	17	13	17	16	19	155	82
00900983B	2	11	0	1	1	1	0	0	0	0	0	0	0	0	1	1	0	0	0	0	0	0	0	0	0	0	0	1	1	7	20	27	27	17	17	18	12	11	25	9	17	17	138	79
00901424B	1	11	0	1	1	1	1	1	0	0	0	0	0	1	1	0	1	0	0	1	1	0	1	0	0	1	1	0	0	13	20	24	23	23	18	19	21	12	17	8	17	13	148	67
00902623B	1	12	0	1	1	1	1	1	2	1	1	0	0	0	1	2	1	0	0	0	0	1	0	1	0	1	0	1	0	17	20	18	16	13	16	17	21	12	12	18	17	20	121	79
00902757B	1	13	0	1	1	1	0	0	0	0	0	0	1	0	0	1	2	0	0	0	0	1	1	1	1	1	1	0	0	13	16	16	14	17	17	10	11	23	10	16	14	19	101	82
00903544B	1	11	0	1	1	1	0	0	0	0	1	0	0	0	0	0	1	0	0	0	0	0	0	0	0	0	0	0	0	5	11	16	14	14	24	14	12	8	6	8	12	14	105	48
00903655B	1	14	0	1	1	1	0	0	0	0	0	0	0	0	0	0	0	0	1	0	0	0	0	0	1	1	0	0	0	6	24	28	29	21	24	15	14	11	8	13	15	15	155	62
01003844b	2	11	1	1	0	1	1	1	0	1	0	0	1	1	1	0	1	1	0	0	1	0	0	1	0	0	0	0	1	14	19	15	24	18	20	26	14	16	11	13	14	19	136	73
00804788b	2	10	0	1	0	1	0	0	0	0	0	0	0	0	1	0	0	0	0	0	0	0	0	0	0	0	0	0	0	3	14	13	11	11	17	13	13	9	10	13	10	13	92	55
00701235a	2	11	0	1	0	1	0	0	0	0	0	0	0	0	1	0	0	0	0	0	0	0	0	0	0	0	0	0	0	3	18	24	24	18	20	21	20	16	15	18	18	22	145	89
00705602a	1	9	0	1	0	1	0	1	0	0	0	0	1	0	1	1	0	2	1	0	0	1	0	0	0	0	0	0	0	10	22	19	11	24	22	9	14	10	6	18	19	10	121	63
00800077a	2	10	0	1	0	1	0	0	1	0	0	0	1	0	1	1	1	0	0	0	0	1	0	0	1	0	0	0	0	9	20	22	20	17	19	15	18	16	15	14	17	16	131	78
00800910a	2	11	0	1	0	1	0	1	1	0	1	0	0	0	1	1	1	1	0	0	0	1	0	0	0	1	0	0	0	11	17	15	14	18	22	17	21	17	14	18	21	20	124	90
00801156a	2	14	0	1	0	1	0	0	1	0	0	0	0	0	1	1	1	0	0	0	0	0	0	0	0	2	0	1	0	9	17	7	17	15	23	13	14	19	14	18	15	23	106	89
00801420b	2	11	0	1	0	1	0	0	1	0	0	0	1	0	1	0	2	0	0	1	1	1	1	0	1	1	0	0	0	13	19	20	21	13	19	21	18	22	17	17	23	22	131	101
00802500b	2	12	0	1	0	1	0	1	0	0	0	0	0	0	1	1	0	0	0	0	0	0	0	0	0	0	0	0	0	5	16	18	17	19	19	16	16	11	18	12	15	18	121	74
00802637a	2	12	0	1	0	1	0	0	0	0	0	0	0	0	2	0	0	0	0	0	0	0	0	0	0	0	0	0	0	4	24	26	25	20	19	24	16	18	13	19	12	18	154	80
00804471a	2	10	0	1	0	1	0	0	0	0	0	0	0	0	1	0	0	0	0	0	0	0	0	0	0	1	1	0	0	5	20	12	13	22	19	18	12	13	17	13	13	17	116	73
00804788a	1	12	0	1	0	1	0	0	0	0	0	0	1	0	0	1	0	2	1	0	1	0	0	0	1	0	0	0	0	9	18	18	21	17	23	19	19	19	18	13	12	23	135	85
00805405a	1	12	0	1	0	1	1	0	0	0	0	0	0	1	1	1	1	0	0	1	1	0	1	1	0	0	0	1	0	12	18	12	16	17	15	18	11	15	14	17	12	19	107	77
00805975b	2	12	0	1	0	1	0	1	0	0	1	0	1	0	0	1	0	0	0	1	0	1	0	0	0	1	1	1	0	11	19	11	11	15	20	17	20	14	12	21	18	18	113	83
00806730b	2	11	0	1	0	1	0	0	0	0	0	0	0	0	0	2	0	0	1	0	0	0	0	0	0	1	0	0	0	6	28	21	21	29	25	30	25	11	8	18	27	23	179	87
01003064b	1	13	0	1	0	1	0	1	0	0	0	0	0	0	0	1	0	0	0	0	0	0	0	0	0	0	0	0	0	4	23	19	29	23	15	21	18	9	9	8	16	9	148	51
19972447a	1	12	0	1	0	1	0	0	0	0	0	0	1	0	1	0	1	1	1	1	1	0	2	0	0	0	0	0	0	11	14	24	23	11	14	13	22	16	11	8	10	16	121	61
00801156b	2	11	0	0	0	1	0	2	0	0	0	0	0	0	0	0	1	0	0	2	0	0	0	0	0	1	0	0	0	7	15	15	19	12	20	13	16	6	8	6	11	15	110	46
00803229b	2	10	0	0	0	1	0	0	0	0	0	0	0	2	1	0	1	0	0	0	1	0	1	1	0	0	0	0	0	8	19	16	20	11	10	14	14	9	9	11	8	13	104	50
00700804A	1	13	1	1	1	0	0	0	0	1	1	0	1	1	0	1	1	1	1	0	1	1	1	1	2	1	0	0	0	18	9	21	21	15	13	13	12	12	6	6	13	17	104	54
00600381a	1	13	0	1	1	0	1	0	1	0	0	0	0	0	0	1	1	0	0	0	0	0	0	0	1	1	0	1	0	9	23	16	20	18	21	22	16	16	13	13	20	20	136	82
00804353b	1	12	0	1	1	0	0	1	0	0	1	0	0	0	1	0	2	0	0	0	1	0	1	0	0	1	0	0	0	10	14	23	11	16	16	13	10	12	15	14	14	24	103	79
00800031a	2	12	0	1	1	0	0	0	0	0	0	0	1	0	0	1	0	0	1	0	1	1	0	0	0	0	0	1	0	8	20	26	22	12	18	24	16	19	20	19	19	24	138	101
00800734a	1	13	0	1	1	0	0	0	0	0	0	0	0	0	0	1	0	0	0	0	0	0	0	0	0	1	0	0	0	4	22	25	28	20	21	16	9	13	15	10	15	20	141	73
00802272a	1	10	0	1	1	0	0	2	0	0	0	0	0	1	1	1	1	1	1	0	1	0	0	0	1	1	1	0	0	14	12	13	17	14	20	8	10	12	11	7	13	17	94	60
00802792a	1	11	0	1	1	0	1	0	1	0	1	0	0	1	2	0	1	0	1	0	0	1	0	0	0	1	1	1	0	14	21	22	20	19	19	16	13	13	14	14	16	10	130	67
00700804B	2	11	0	1	1	0	0	0	1	1	0	0	0	0	1	2	1	1	0	0	0	1	1	1	0	1	0	0	1	14	17	17	23	18	12	16	12	13	10	15	19	13	115	70
00904399A	1	10	0	1	1	0	1	1	0	0	0	0	0	1	0	0	0	0	0	0	1	0	0	0	0	0	0	0	0	6	19	25	25	16	24	20	13	18	16	21	14	16	142	85
00904494B	1	10	0	1	1	0	0	1	0	0	0	0	0	0	1	0	2	1	0	0	0	0	0	1	0	1	1	0	0	10	17	22	23	12	18	9	12	14	10	13	12	15	113	64
00702288A	1	11	0	1	1	0	0	0	0	1	0	0	1	0	0	1	1	1	1	0	1	1	0	1	1	1	0	0	0	13	24	24	16	20	23	19	17	10	13	16	14	15	143	68
00702288B	2	13	0	1	1	0	0	1	2	0	0	0	1	0	1	1	0	0	0	1	2	0	0	0	1	0	0	1	0	13	18	23	23	14	20	18	12	17	15	16	16	19	128	83
00802149A	2	13	0	1	1	0	0	1	1	0	0	0	1	0	1	1	0	0	0	0	0	0	0	0	0	0	0	0	0	7	19	15	17	15	13	24	10	18	14	15	21	25	113	93
00804491B	2	12	0	1	1	0	0	1	0	0	0	0	0	0	1	1	0	0	1	0	0	0	0	0	0	1	0	0	0	7	14	16	19	9	21	10	11	18	9	14	15	13	100	69
00807779A	1	10	0	1	1	0	0	1	0	0	0	0	0	0	0	1	1	0	0	0	1	1	0	0	0	1	1	0	0	9	20	25	23	21	22	22	18	16	15	16	17	13	151	77
00807779B	2	13	0	1	1	0	0	0	0	0	0	0	1	0	1	0	1	1	1	0	1	0	0	0	0	0	0	1	0	9	23	23	27	21	19	20	19	11	9	15	11	19	152	65
00900104A	1	12	0	1	1	0	0	0	0	0	0	0	0	0	1	0	2	0	0	0	0	0	0	0	1	1	0	1	0	8	15	21	22	22	22	22	19	15	7	15	17	20	143	74
00900233A	2	10	0	1	1	0	1	0	0	1	1	0	1	0	1	0	0	0	1	0	1	0	0	0	1	0	1	1	1	13	16	19	25	20	19	20	14	16	14	20	17	23	133	90
00900390a	2	11	0	1	1	0	0	1	0	0	0	0	0	0	1	1	2	0	0	0	1	0	0	0	0	1	0	0	0	9	25	22	25	25	26	20	18	14	6	19	13	16	161	68
00900390B	1	10	0	1	1	0	0	0	0	0	0	0	0	0	1	1	0	0	0	0	0	0	0	0	0	0	0	0	0	4	26	22	27	23	24	20	21	13	6	10	15	14	163	58
00900417B	2	10	0	1	1	0	0	1	0	0	0	0	0	0	1	1	2	0	0	0	1	0	1	0	0	1	0	1	0	11	28	24	26	24	30	22	22	17	8	14	22	28	176	89
00900518a	2	14	0	1	1	0	0	0	0	0	0	0	1	0	1	1	1	0	0	0	0	1	0	0	2	2	1	1	0	13	23	24	25	20	25	22	14	26	11	12	25	23	153	97
00900518b	1	11	0	1	1	0	0	0	0	0	0	0	0	0	1	0	1	0	0	0	0	1	0	0	0	0	1	1	0	7	18	25	10	24	7	10	8	7	6	9	19	15	102	56
00900767B	2	11	0	1	1	0	0	0	1	0	0	0	0	0	1	1	1	0	0	0	1	0	0	0	0	1	0	0	0	8	18	11	13	16	23	19	21	15	8	17	20	18	121	78
00901781A	1	13	0	1	1	0	0	0	0	0	0	0	1	0	0	1	1	0	0	0	0	0	1	0	0	0	0	1	0	7	21	22	22	16	20	20	17	14	17	16	12	14	138	73
00901976B	2	14	0	1	1	0	0	0	0	0	0	0	0	0	0	0	0	1	0	0	0	0	0	0	1	1	0	0	0	5	16	20	22	18	22	16	16	15	8	10	15	13	130	61
00902757A	2	14	0	1	1	0	0	1	0	0	0	0	0	0	0	1	0	0	0	0	1	0	0	0	0	0	0	0	0	5	21	21	22	16	15	22	17	13	7	14	12	24	134	70
00903047A	1	13	0	1	1	0	0	0	0	0	0	0	1	0	0	1	0	0	0	0	0	0	0	0	0	0	0	0	0	4	24	24	24	22	25	24	18	14	6	7	15	20	161	62
00903047B	2	11	0	1	1	0	0	1	0	0	0	0	0	0	1	1	0	2	1	0	1	0	1	0	0	1	0	0	0	11	14	9	16	11	16	20	9	24	15	24	16	27	95	106
00903138A	1	10	0	1	1	0	0	0	0	0	0	0	1	0	0	0	1	1	1	0	0	0	0	0	1	2	0	0	0	9	15	12	14	18	17	15	14	18	15	14	13	15	105	75
00904069B	2	12	0	1	1	0	0	0	0	0	0	0	0	0	1	1	0	0	0	0	0	0	0	0	0	1	0	0	0	5	18	18	20	16	13	20	10	15	8	13	12	21	115	69
00904399B	2	14	0	1	1	0	0	0	0	0	0	0	0	0	1	1	0	0	1	0	0	1	0	0	0	0	0	0	0	6	24	23	23	19	27	23	21	15	7	10	16	18	160	66
00904494A	2	13	0	1	1	0	0	0	0	0	0	0	1	0	0	0	1	0	0	0	0	0	0	0	1	1	0	1	0	7	25	30	29	22	18	25	22	12	7	7	9	18	171	53
00904802a	2	12	0	1	1	0	0	0	1	0	0	0	0	0	1	1	0	0	0	0	0	0	0	0	0	1	0	1	0	7	20	23	20	16	20	18	12	13	11	14	12	22	129	72
01006708B	1	14	0	1	1	0	0	0	0	0	1	0	1	1	1	1	1	1	1	0	1	1	1	1	2	0	0	0	1	17	22	15	10	17	16	26	18	16	22	20	19	18	124	95
01007609A	1	10	0	1	1	0	0	0	0	0	0	0	0	0	0	0	1	1	0	2	0	0	0	1	1	1	0	0	0	9	21	22	18	20	23	16	17	18	13	21	16	18	137	86
01007609B	2	14	0	1	1	0	0	1	2	0	0	0	1	0	1	1	1	1	1	1	0	0	0	0	0	1	0	0	0	13	16	17	17	15	17	20	14	19	20	18	23	18	116	98
01101176A	1	11	0	1	1	0	0	1	0	0	1	0	1	0	1	0	1	1	0	0	2	1	0	0	1	0	0	0	1	13	29	25	22	22	25	22	15	13	9	10	17	19	160	68
01104891A	1	11	0	1	1	0	0	0	0	0	1	0	0	0	1	0	0	0	0	0	0	0	0	0	0	0	0	0	0	4	28	29	26	21	29	25	19	8	7	9	18	12	177	54
01106924A	1	13	0	1	1	0	0	1	0	0	1	0	1	0	0	1	0	0	1	0	0	0	0	0	1	1	0	0	0	9	21	21	25	12	22	15	19	17	12	10	17	14	135	70
01106924B	2	10	0	1	1	0	0	0	0	0	0	0	0	0	1	0	0	0	0	1	1	0	0	0	0	0	0	0	0	5	20	18	22	19	18	21	10	16	10	18	15	21	128	80
00900104B	2	12	0	,614009223687915	1	0	0	0	0	0	0	0	0	0	1	0	1	0	0	0	0	0	0	0	0	0	0	0	0	3,61400922368792	30	30	30	19	28	29	28	6	6	6	21	16	194	55
00801946a	1	13	0	0	1	0	0	0	2	0	0	0	0	0	1	1	2	0	0	0	0	0	1	0	0	1	0	0	0	9	28	29	26	23	28	21	22	12	8	12	15	14	177	61
00802227a	2	12	0	0	1	0	0	1	0	0	0	0	1	0	1	1	2	0	1	0	0	0	0	0	1	0	0	0	0	9	29	24	28	28	21	29	9	8	18	9	14	24	168	73
00803254A	2	12	0	0	1	0	0	0	0	0	0	0	0	0	1	0	1	0	0	0	0	1	1	0	1	0	0	0	0	6	30	26	26	28	28	28	29	11	11	11	9	18	195	60
00802149B	1	14	0	0	1	0	0	0	0	0	0	0	0	0	0	1	0	0	1	0	0	0	0	0	0	1	0	0	0	4	20	24	12	24	12	9	9	13	9	10	14	7	110	53
00803254B	1	11	0	0	1	0	0	0	0	0	0	0	0	0	0	0	1	0	0	0	0	0	0	0	0	1	0	0	0	3	30	26	25	29	30	30	28	6	7	10	12	19	198	54
00804491A	1	13	0	0	1	0	0	1	1	0	1	0	0	0	0	0	2	0	0	0	0	0	0	0	0	1	0	0	1	8	16	30	25	14	6	16	10	6	26	7	20	13	117	72
00901424a	2	14	0	0	1	0	1	1	0	0	0	0	0	0	0	0	0	0	0	0	0	0	0	0	0	0	0	0	0	3	27	29	30	26	24	25	21	12	7	12	13	16	182	60
00902623A	2	14	0	0	1	0	0	0	0	0	0	0	1	0	1	1	1	0	1	0	0	0	1	0	1	0	0	0	0	8	25	22	26	22	23	21	20	17	17	16	15	17	159	82
00902759A	1	13	0	0	1	0	0	0	0	0	0	0	0	0	0	1	2	0	0	0	0	0	1	0	0	1	0	0	0	6	23	25	24	19	21	20	12	15	13	18	17	20	144	83
00904536A	1	10	0	0	1	0	0	0	0	0	0	0	0	0	0	0	0	2	1	0	0	0	0	0	1	0	0	1	0	6	8	7	10	6	14	8	7	11	13	25	6	14	60	69
00803588a	2	12	1	1	0	0	0	1	0	0	0	0	0	0	1	1	0	0	0	0	0	0	0	0	0	0	0	0	0	5	23	24	19	18	24	21	16	14	9	10	16	20	145	69
00701982b	2	10	0	1	0	0	0	0	0	0	0	0	0	0	1	1	0	1	0	0	0	0	0	0	0	1	0	0	0	5	28	28	30	22	25	15	24	9	14	12	19	14	172	68
00702723b	2	10	0	1	0	0	0	1	0	0	0	0	0	0	0	0	0	0	0	0	0	0	0	0	0	1	0	0	0	3	29	30	30	30	30	25	24	19	12	6	19	7	198	63
00800077b	2	13	0	1	0	0	0	0	0	0	0	0	0	0	0	0	1	1	0	0	0	0	0	0	0	0	0	0	0	3	28	30	29	26	28	26	28	6	6	6	8	14	195	40
00800078a	2	12	0	1	0	0	0	0	0	0	0	0	0	0	1	1	0	0	1	0	0	0	0	0	0	0	0	0	0	4	19	24	19	20	21	19	18	11	15	13	12	17	140	68
00800078b	1	10	0	1	0	0	0	1	0	0	0	0	0	0	0	0	0	0	0	0	0	0	0	0	0	0	0	0	0	2	25	24	24	22	22	23	19	8	10	15	17	16	159	66
00802497a	2	12	0	1	0	0	0	0	0	0	0	0	0	0	1	1	0	1	0	0	1	0	0	0	0	0	0	0	0	5	27	22	23	26	16	17	14	12	6	14	26	18	145	76
00802500a	1	10	0	1	0	0	0	2	0	0	1	0	0	0	1	0	0	1	0	0	0	0	0	0	0	0	0	0	0	6	25	29	24	20	13	17	13	18	7	6	9	10	141	50
00802937a	2	13	0	1	0	0	0	0	0	0	0	0	0	0	1	0	2	1	1	0	0	0	0	0	1	2	0	0	0	9	22	12	10	27	20	21	10	17	15	20	13	10	122	75
00803040b	2	10	0	1	0	0	0	0	0	0	0	0	0	0	0	0	1	1	0	0	0	0	0	0	0	0	0	0	0	3	18	30	25	20	22	24	14	17	11	14	17	16	153	75
00803763a	1	12	0	1	0	0	0	0	0	0	2	0	0	0	0	0	1	2	0	0	0	0	1	1	0	1	0	0	0	9	20	21	21	22	26	20	20	13	7	12	15	13	150	60
00803763b	1	12	0	1	0	0	0	0	0	0	0	0	0	0	1	0	1	0	0	0	0	0	0	0	0	1	0	0	0	4	22	24	21	21	18	17	15	18	18	15	16	19	138	86
00804509b	1	13	0	1	0	0	0	0	0	0	0	0	0	0	0	0	1	0	0	0	0	0	0	0	1	1	0	0	0	4	21	24	21	17	21	16	18	13	7	11	16	16	138	63
00805405b	1	10	0	1	0	0	0	0	0	0	0	0	0	0	1	0	1	0	1	0	0	0	0	0	1	1	0	1	0	7	23	22	23	17	20	21	16	14	12	16	19	17	142	78
00805409b	2	13	0	1	0	0	1	0	0	0	0	0	0	0	1	0	2	0	0	0	1	0	0	0	2	1	0	0	0	9	19	14	17	17	24	17	19	20	9	11	12	20	127	72
00805975a	1	10	0	1	0	0	0	0	0	2	0	0	0	1	1	0	0	0	0	1	0	0	0	0	0	1	1	1	0	9	22	24	20	21	18	21	18	15	18	12	12	14	144	71
00806500a	1	9	0	1	0	0	0	0	0	0	0	0	0	0	1	0	0	0	0	0	0	0	0	0	0	1	0	0	0	3	21	20	22	21	20	19	19	13	15	12	16	16	142	72
01005186a	1	12	0	1	0	0	0	2	0	0	0	0	0	0	0	0	0	0	0	0	0	0	1	0	0	0	0	0	0	4	20	13	15	26	14	14	10	10	7	11	9	9	112	46
00600589b	1	12	0	1	0	0	0	2	0	0	0	0	0	0	0	0	0	0	0	0	0	0	0	0	0	0	0	0	0	3	20	22	15	20	18	20	15	17	14	14	19	15	130	79
00701235b	2	12	0	1	0	0	0	0	0	0	0	0	0	0	1	0	0	0	0	0	1	0	0	0	0	0	0	0	0	3	20	19	22	19	16	16	15	23	16	15	13	19	127	86
00702723a	1	11	0	1	0	0	0	0	0	0	0	0	0	0	1	1	1	1	0	0	1	0	1	0	0	1	0	0	0	8	20	14	19	20	21	16	17	21	16	20	17	18	127	92
00704462a	2	13	0	1	0	0	0	2	0	0	0	0	0	0	1	1	0	0	0	0	0	0	0	0	0	0	0	0	0	5	20	23	26	26	25	25	25	10	10	12	23	19	170	74
00704462b	1	9	0	1	0	0	1	0	0	0	0	0	0	0	0	0	1	0	1	0	1	0	0	0	1	1	0	0	0	7	21	20	21	19	19	20	14	14	15	15	16	19	134	79
00706506a	1	11	0	1	0	0	0	1	0	0	0	0	0	0	1	1	0	0	0	0	0	0	0	0	0	2	0	0	0	6	19	18	19	19	24	21	16	16	12	21	18	17	136	84
00800031b	1	10	0	1	0	0	0	0	0	0	0	0	0	0	0	1	1	0	0	0	0	1	1	0	0	0	0	0	0	5	14	12	10	14	8	13	11	22	12	23	14	19	82	90
00800734b	1	10	0	1	0	0	0	1	0	0	1	0	1	0	1	0	0	1	0	1	1	0	0	0	0	0	0	0	0	8	18	24	26	18	17	21	19	14	13	14	17	18	143	76
00800879b	2	12	0	1	0	0	0	0	0	0	0	0	0	0	1	1	0	0	0	0	0	0	0	0	0	1	0	0	0	4	28	21	19	23	27	21	24	16	14	13	21	14	163	78
00801149b	2	13	0	1	0	0	0	0	0	0	0	0	0	0	1	1	2	0	0	0	1	0	0	0	1	1	0	0	0	8	20	22	21	19	21	19	17	19	13	16	17	17	139	82
00801858a	1	12	0	1	0	0	0	0	0	0	0	0	0	0	0	0	1	0	0	0	0	0	0	0	0	0	0	0	0	2	17	25	24	22	23	12	13	13	10	13	12	11	136	59
00801858b	1	11	0	1	0	0	0	1	0	0	0	0	0	0	0	0	0	0	0	0	0	0	0	0	1	1	1	0	0	5	19	13	20	17	17	23	16	6	10	8	13	11	125	48
00802227b	1	11	0	1	0	0	0	0	1	1	0	0	0	0	0	1	0	0	0	0	0	0	0	0	0	0	0	0	0	4	21	24	24	22	19	19	19	10	12	7	16	17	148	62
00802389a	2	11	0	1	0	0	0	0	0	0	0	0	0	0	0	0	0	0	0	0	0	0	0	0	0	0	0	0	0	1	18	21	22	22	19	16	15	15	13	11	13	11	133	63
00802389b	1	13	0	1	0	0	0	0	1	0	0	0	0	0	1	1	1	0	0	0	0	0	0	0	1	1	0	0	0	7	21	25	25	22	18	23	15	8	6	10	12	15	149	51
00802497b	1	11	0	1	0	0	0	0	0	0	0	0	0	0	1	0	0	0	0	0	0	0	0	0	0	0	0	0	0	2	20	27	23	21	20	22	17	17	13	15	17	13	150	75
00802637b	2	11	0	1	0	0	0	0	0	0	0	0	0	0	1	1	0	0	0	0	0	0	0	0	0	1	0	0	0	4	22	22	19	17	22	18	14	17	11	12	13	15	134	68
00802641a	1	11	0	1	0	0	0	0	0	0	0	0	0	0	0	0	0	0	0	0	0	0	0	0	0	1	1	0	0	3	22	19	23	19	17	18	17	15	13	18	14	16	135	76
00802641b	2	13	0	1	0	0	0	0	0	0	0	0	0	0	0	1	0	0	0	0	0	0	0	0	0	1	0	0	0	3	26	24	23	24	19	24	21	14	18	14	18	24	161	88
00802792b	2	13	0	1	0	0	0	0	0	0	0	0	0	0	1	0	0	0	0	0	0	0	0	0	0	0	0	0	0	2	22	20	25	21	19	22	22	18	17	16	20	20	151	91
00802937b	2	11	0	1	0	0	0	0	0	0	0	0	1	1	1	1	1	0	1	0	1	0	0	0	0	1	1	0	0	10	18	16	16	16	16	18	18	12	14	14	16	16	118	72
00803040a	2	13	0	1	0	0	0	1	0	0	0	0	0	0	1	0	0	0	0	0	0	0	1	0	0	1	0	0	0	5	17	13	12	20	11	20	12	21	14	19	13	20	105	87
00803229a	1	13	0	1	0	0	0	0	0	0	0	0	0	0	0	1	0	0	0	0	0	0	0	0	1	0	0	0	0	3	25	24	21	15	21	22	7	10	11	12	15	18	135	66
00803512a	2	11	0	1	0	0	0	1	0	0	0	0	0	0	1	1	0	0	0	0	0	1	1	0	0	0	0	0	0	6	24	24	19	25	27	29	22	10	16	10	12	29	170	77
00803512b	2	12	0	1	0	0	0	0	0	0	0	0	1	0	0	1	1	0	1	0	0	1	0	0	1	0	0	1	0	8	28	30	30	19	27	30	24	15	8	10	23	23	188	79
00803588b	1	11	0	1	0	0	0	0	0	0	1	0	0	0	1	0	0	0	0	0	0	0	0	0	0	0	0	0	0	3	24	22	20	21	21	21	16	13	15	11	9	21	145	69
00803887a	1	12	0	1	0	0	0	0	0	0	0	0	0	0	1	0	1	0	0	0	0	0	0	0	0	0	0	0	0	3	20	24	24	17	22	17	12	13	13	16	13	13	136	68
00804007a	2	10	0	1	0	0	0	0	0	0	0	0	0	0	0	1	0	0	0	1	0	0	0	0	1	1	0	0	0	5	22	19	22	20	19	18	16	16	18	19	21	18	136	92
00804007b	2	13	0	1	0	0	0	0	1	0	0	0	0	0	1	1	0	0	0	0	0	0	0	0	0	0	0	0	0	4	20	14	21	15	22	22	18	19	14	18	14	19	132	84
00804428a	2	10	0	1	0	0	0	1	0	0	0	0	1	0	1	0	2	0	0	1	1	0	0	0	0	1	0	0	0	9	15	14	19	21	18	14	19	17	12	17	20	13	120	79
00804428b	2	12	0	1	0	0	0	0	0	0	0	0	1	0	1	0	2	0	0	0	0	0	1	0	0	1	0	0	0	7	17	13	18	13	22	16	15	15	11	14	8	17	114	65
00804815a	2	13	0	1	0	0	0	0	0	0	0	0	0	0	1	0	1	0	0	0	0	0	0	0	0	0	0	0	0	3	23	24	24	22	23	19	19	13	8	16	18	21	154	76
00804815b	1	11	0	1	0	0	0	1	0	0	0	0	1	0	1	0	1	0	0	0	1	0	0	0	0	1	0	0	0	7	20	15	19	22	18	20	12	14	9	13	15	18	126	69
00804969b	1	13	0	1	0	0	0	2	0	0	0	0	0	1	1	0	0	0	0	0	1	0	0	0	2	1	0	0	0	9	22	25	28	22	22	20	18	19	17	17	19	17	157	89
00806070b	2	13	0	1	0	0	0	0	0	1	0	0	1	0	0	1	2	0	0	0	0	0	0	0	1	1	0	0	0	8	19	18	17	19	16	19	14	15	17	17	13	17	122	79
00806117a	1	13	0	1	0	0	0	0	0	0	0	0	0	0	0	1	1	0	0	0	0	0	0	1	1	2	0	1	0	8	25	30	30	28	28	27	25	15	13	8	17	21	193	74
00806117b	1	11	0	1	0	0	0	0	0	0	0	0	0	0	1	0	0	0	0	0	0	0	1	1	0	0	1	0	0	5	27	27	30	22	21	20	14	11	6	14	17	10	161	58
00806500b	2	13	0	1	0	0	0	0	1	0	0	0	1	0	1	1	2	0	0	0	0	0	0	0	0	1	0	0	0	8	24	20	24	20	22	21	12	19	12	16	16	22	143	85
00806730a	2	13	0	1	0	0	0	2	0	0	0	0	1	0	1	1	1	1	1	0	1	0	0	0	0	1	1	0	0	12	12	8	11	8	21	10	10	22	10	20	12	11	80	75
00900655a	2	13	0	1	0	0	0	0	0	0	0	0	0	0	1	1	0	1	1	1	0	0	0	0	0	0	1	0	0	7	21	21	21	15	21	23	17	18	14	11	19	25	139	87
00900655b	2	10	0	1	0	0	0	0	0	0	0	0	0	0	1	0	0	0	0	0	0	0	0	0	0	0	1	0	0	3	25	12	27	16	25	23	19	21	13	22	19	22	147	97
01000951a	1	14	0	1	0	0	0	0	0	0	0	0	0	0	1	0	2	1	0	0	0	0	0	0	0	1	0	0	0	6	25	23	30	26	23	24	17	13	16	22	18	17	168	86
01003840a	2	11	0	1	0	0	0	0	0	0	0	0	0	0	1	1	0	0	0	0	0	0	0	0	0	1	0	0	0	4	18	14	23	11	16	18	11	14	16	14	16	23	111	83
01003840b	2	12	0	1	0	0	0	1	0	0	0	0	0	0	0	0	0	0	0	0	0	0	0	0	0	0	1	0	0	3	26	27	28	23	24	24	17	14	10	15	17	20	169	76
01003844a	2	12	0	1	0	0	0	0	0	0	0	0	0	0	0	0	0	0	0	0	0	0	0	0	0	1	1	1	0	4	22	25	24	20	20	18	17	7	8	10	13	13	146	51
01005186b	1	10	0	1	0	0	0	2	1	0	0	0	0	0	0	0	0	1	0	0	0	0	0	0	0	0	0	0	0	5	20	17	19	20	21	21	12	11	13	13	18	20	130	75
01006149b	2	13	0	1	0	0	0	0	0	0	0	0	0	0	1	0	0	0	0	0	0	0	0	0	0	0	0	0	0	2	20	22	20	19	21	18	17	12	14	13	16	16	137	71
20056164a	1	13	0	1	0	0	0	0	0	0	0	0	1	0	0	1	0	0	0	1	0	0	0	0	0	0	0	0	0	4	24	25	26	20	21	26	23	10	13	13	18	20	165	74
00903544A	2	14	0	1	0	0	0	0	0	0	0	0	0	1	0	1	1	1	1	1	0	1	0	0	0	1	0	0	0	9	23	21	15	16	19	21	20	18	15	18	19	19	135	89
00900233B	1	13	0	1	0	0	0	0	1	1	0	0	1	0	1	1	1	0	0	0	1	0	1	0	2	1	1	0	1	14	19	21	21	16	22	20	19	18	15	17	17	18	138	85
00900767A	1	13	0	1	0	0	0	0	2	1	0	0	1	0	1	1	1	0	0	0	0	0	1	1	1	1	0	0	0	12	14	16	17	16	17	17	15	18	17	22	20	16	112	93
00901781B	2	13	0	1	0	0	0	0	1	1	1	0	0	1	1	1	0	1	0	0	1	1	0	0	0	1	0	0	0	11	21	16	19	14	19	19	18	22	13	25	25	24	126	109
00901976A	1	12	0	1	0	0	0	0	1	0	0	0	0	0	1	1	1	1	1	0	0	0	0	0	1	1	1	0	0	10	26	27	26	16	25	18	19	19	16	15	27	18	157	95
00903655A	2	12	0	1	0	0	0	1	1	0	0	0	0	0	1	1	1	0	0	1	0	0	0	0	0	0	0	0	0	7	22	24	26	22	21	21	23	13	10	16	19	22	159	80
00904069A	1	11	0	1	0	0	1	1	0	0	0	0	0	0	1	0	0	0	0	0	0	0	0	0	0	0	0	0	0	4	27	30	28	28	27	25	20	10	10	7	18	11	185	56
00904802b	1	11	0	1	0	0	0	1	0	0	0	0	1	0	1	1	1	0	1	0	0	0	0	0	0	1	0	0	0	8	24	15	18	19	23	24	16	17	12	17	21	21	139	88
00905222A	1	14	0	1	0	0	0	0	0	0	0	0	0	0	1	1	2	0	1	0	0	0	0	0	0	0	0	0	0	6	13	12	13	19	17	17	16	16	8	11	19	18	107	72
01104890A	2	12	0	1	0	0	0	0	0	0	0	0	1	0	1	1	0	2	0	0	0	0	0	0	0	1	1	0	0	8	25	30	30	23	30	15	27	13	6	10	19	21	180	69
00800910b	2	13	0	,926627894547345	0	0	0	0	0	0	0	0	0	0	0	1	0	0	0	0	0	0	0	1	0	1	0	0	0	3,92662789454735	22	24	22	18	22	20	18	9	9	16	16	16	146	66
00701982a	2	12	0	0	0	0	0	0	0	0	0	0	0	0	0	1	2	0	1	0	0	0	1	1	1	1	0	0	0	8	27	15	12	30	18	10	15	8	11	10	8	11	127	48
00600381b	2	11	0	0	0	0	0	1	0	0	0	0	0	0	1	0	0	0	0	0	0	0	0	0	0	0	0	0	0	2	23	17	23	22	27	18	26	10	15	12	10	25	156	72
00706506b	1	13	0	0	0	0	0	0	0	0	0	0	0	0	0	0	1	1	0	0	0	1	0	0	2	1	0	0	0	6	20	27	18	17	22	15	20	10	18	9	16	14	139	67
00714131b	2	12	0	0	0	0	0	0	0	0	0	0	0	0	0	0	0	0	0	0	0	0	0	0	0	0	0	0	0	0	19	23	23	20	17	19	20	13	14	13	16	19	141	75
00800879a	1	13	0	0	0	0	0	0	0	0	0	0	0	0	0	0	0	0	0	0	0	0	0	0	0	0	0	0	0	0	28	30	29	26	26	25	22	8	7	14	13	12	186	54
00801149a	2	11	0	0	0	0	0	0	0	0	0	0	0	0	0	0	0	0	0	0	0	0	0	0	0	0	0	0	0	0	13	18	15	14	19	22	18	9	9	18	21	19	119	76
00804509a	2	11	0	0	0	0	0	0	0	0	0	0	0	0	0	0	0	0	0	0	0	0	0	0	0	0	0	0	0	0	21	24	25	20	19	17	16	10	12	12	14	13	142	61
00804969a	1	10	0	0	0	0	0	0	0	0	1	0	1	0	0	0	2	0	0	0	1	0	0	0	0	0	0	0	0	5	23	21	29	25	19	21	19	16	15	12	15	18	157	76
00805520b	1	13	0	0	0	0	0	0	0	0	0	0	0	0	0	0	1	0	0	0	0	0	0	0	1	1	0	0	0	3	24	24	24	22	21	23	20	13	16	15	20	17	158	81
00806070a	2	11	0	0	0	0	0	0	0	0	0	0	0	0	1	0	0	0	0	0	0	0	0	0	0	1	0	0	0	2	19	18	23	19	21	22	20	12	13	14	17	15	142	71
00806667b	2	11	0	0	0	0	0	0	0	0	0	0	0	0	0	0	0	0	0	0	0	0	0	0	0	0	0	0	0	0	25	24	24	26	24	20	19	7	14	9	18	11	162	59
01003064a	1	11	0	0	0	0	0	0	0	0	0	0	0	0	0	0	0	0	0	0	0	0	0	0	0	0	0	0	0	0	23	26	23	22	25	22	18	13	10	7	17	16	159	63
01006149a	2	10	0	0	0	0	0	0	0	0	0	0	0	0	0	0	0	0	0	0	0	0	0	0	0	0	0	0	0	0	30	30	29	28	28	19	20	6	11	8	11	10	184	46
20056164b	2	10	0	0	0	0	0	0	0	0	0	0	0	0	1	0	0	0	1	0	1	0	0	0	0	0	0	0	0	3	18	26	26	19	25	17	18	19	8	20	15	20	149	82
00902584A	2	14	0	0	0	0	1	0	0	0	0	0	1	0	0	0	1	0	0	0	0	0	0	0	0	0	0	0	0	3	23	22	21	21	21	23	20	12	15	15	15	14	151	71
00904521a	1	11	,0783036924599926	1	1	1	0	,116965925065829	0	0	0	-,0912185280083562	0	0	0	,457135334016041	2	0	-,00303494703259531	0	0	0	0	0	0	1	0	0	0	6,55815147650091	24	23	26	15	21	23	14	16	12	10	11	17	146	66
