# Supplementary material for: Validation of the FEEL-KJ: An Instrument to Measure Emotion Regulation Strategies in Children and Adolescents
Source: PLoS One. 2015 Sep 2;10(9):e0137080. doi: 10.1371/journal.pone.0137080 (PMC4557990; doi:10.1371/journal.pone.0137080)
Supplement: S1 Dataset — (ZIP) [file pone.0137080.s002.zip › FEEL data/FEEL data/FEEL_CERQ.csv]

ID	geslacht	leeftijd	CERQ_1	CERQ_2	CERQ_3	CERQ_4	CERQ_5	CERQ_6	CERQ_7	CERQ_8	CERQ_9	CERQ_10	CERQ_11	CERQ_12	CERQ_13	CERQ_14	CERQ_15	CERQ_16	CERQ_17	CERQ_18	CERQ_19	CERQ_20	CERQ_21	CERQ_22	CERQ_23	CERQ_24	CERQ_25	CERQ_26	CERQ_27	CERQ_28	CERQ_29	CERQ_30	CERQ_31	CERQ_32	CERQ_33	CERQ_34	CERQ_35	CERQ_36	CERQ_schuldzz	CERQ_accep	CERQ_rum	CERQ_concpos	CERQ_concpla	CERQ_posher	CERQ_relat	CERQ_cata	CERQ_schuldand	Adaptive	Maladaptive
00804353b	1	12	4	2	2	3	2	4	1	1	1,96934459163366	1	3	4	1	1	3	1	1	1	1	1	1	1	1	1	3	1	1	1	1	1	1	1	1	1	1	1	7	7	8	6	5	9	6	4	4,96934459163366	33	23,9693445916337
00800031b	1	10	1	2	1	2	2	2	4	2	3	2	2	5	2	2	3	3	2	1,86448050343709	2	3	3	2	1	1	2	1	2	2	1	1	2	1	2	5	2	2	7	8	10	8	6	8	14	7	8,8644805034371	44	32,8644805034371
00900104B	2	12	2	4	1	5	4	4	5	1	1	2	4	2,37352028458553	5	4,60889424380455	5	2	1	1	4	1	5	5	4	3	4	1	1	5	4	3	5	4	5	4,60091678093881	1	1	13	13	11,3735202845855	20	16,6088942438045	17	15,6009167809388	4	4	82,2098110247433	32,3735202845855
00802497b	1	11	2	3	3	4	4	3	2	2	2	2	2	3	2	2	2	2	2,58444388765969	1	3	1	4	4	4	3	2	1	2	3	2	4	4	3	3	4	2	2	10	8	14	14	13	11	10	7,58444388765969	7	56	38,5844438876597
00802227a	2	12	2	5	3	5	5	4	5	2	1	5	5	3	5	5	5	5	1	1	2	5	4	5	5	5	4,3860249917913	1	3	3	5	3	5	5	5	5	2	3	12	20	13	20	20	19	19,3860249917913	6	8	98,3860249917913	39
00803887b	2	11	4	3	1	1	3	1	1	1	1	4	2	3	2	1	2	2	5	1	5	4	2	2	4	,943762314063349	2	4	2	4	2	3	2	2	1	2	5	1	17	11	9	7	10	4,94376231406335	7	15	5	39,9437623140633	46
00800920B	1	10	1	2	1	3	1,51781143442378	2	1	1	1	2	1	3	3	3	2	4	3	2	3	2	2	2	2	3	2	1	2	2	3	2	3	2	4	2	3	2	8	8	8	11	8,51781143442378	11	9	8	7	47,5178114344238	31
00904399A	1	10	2	2	2	5	4	3	3	5	2	4	3	3	5	4,08087986653228	2	4	4	2	3	3	4	5	5	5	4	1	2	3	4	4	5	4	5	3	2	1	12	12	13	20	17,0808798665323	15	14	12	7	78,0808798665323	44
00706506a	1	11	2	2	4	1	1	3	3	2	1	4	2	1	1	1,44145587140999	2	4	5	1	3	2	3	1	1	2	2	1	1	2	1	2	1	1	2	5	2	2	11	7	10	4	4,44145587140999	9	14	10	5	38,44145587141	36
00701235b	2	12	2	2	3	4	3	2	5	2	1	2	4	2,99237849799472	3	3	1	2	1	2	2	4	3	2	2	4	2	3	3	2	4	3	3	2	2	3	2	1	8	14	11,9923784979947	12	10	9	12	8	7	57	34,9923784979947
00802149B	1	14	1	4	,716557586466945	3	2	1	1	2	2	1	5	1	2	1	4	4	1	1	2	4	1	1	2	4	5	2	2	2	3	2	4	2	5	5	1	3	6	16	4,71655758646694	10	7	14	15	6	8	62	24,7165575864669
00806070a	2	11	3	2	3	3	3	4	4	3	3	3	2	3	4	4	3	3	2	2	3	3	2	3	3	3	2	1	2	2	3	3,17219796348817	3	4	4	4	2	2	11	10	11,1721979634882	13	14	14	13	8	9	64	39,1721979634882
00903138A	1	10	3	3	3	4	3	3	3	3	3	3	4	2	3	2	2	4	1	1	2	3	1,81754352628088	4	2	3	4	1	1	3	3	4	4	2	1	3	1	3	11	13	10,8175435262809	15	9	9	14	6	8	60	35,8175435262809
00806117b	1	11	1	2	1	5	5	1	5	2	2	1	1,95280947821746	1	5	5	3	5	3	2	1	2	2	5	4	1	5	5	2	1	2	3	5	4	3	2	3	2	4	7,95280947821746	7	20	18	8	17	13	8	70,9528094782175	32
19972447a	1	12	2	1	3	5	3	2	4	2	4	2	2,02883918688519	1	5	2	1	3	3	4	2	4	1	5	2	1	1	2	1	4	2	1	5	3	1	3	5	2	10	9,02883918688519	6	20	10	5	11	12	11	55,0288391868852	39
20056164b	2	10	1	4	5	5	2	1	4	1	2	3	3	4	5	2	1	4	2	3	2	1	3	5	3	4	5	1	4	2	2,00919674071099	2	5	4	5	4	1	2	8	10,009196740711	14	20	11	11	17	5	11	69,009196740711	38
00804509a	2	11	2	2	2	5	3	2	4	4	1	1,55986247181376	3	3	1	5	3	3	2	2	3	2	2	4	3	2	4	2	3	2	3	2	4	3	3	4	2	3	8,55986247181376	10	9	14	14	10	15	10	9	63	36,5598624718138
01003844a	2	12	2	3	2	4	4	3	2	1	2	2,14566878859935	2	2	3	3	2	2	3	2	2	3	3	3	3	2	2	2	1	2	3	2	4	3	4	3	2	1	8,14566878859935	11	9	14	13	11	9	8	6	58	31,1456687885994
20056164a	1	13	3	3	4	4	4	4	2	1	4	3,04042060909985	3	2	2	4	5	3	3	4	2	3	4	4	4	3	2	5	4	3	2	3	2	4	4	2	2	4	11,0404206090998	11	13	12	16	16	9	11	16	64	51,0404206090998
00600381a	1	13	2	3	4	2	3	2	4	3	2	3	2	3	3	2	2	2	2	2	1	2	2	2	2	1	1	3	2	2	3	3	2	3	2	4	4	2	8	10	12	9	10	7	11	12	8	47	40
00700804A	1	13	4	1	2	1	3	4	1	1	4	3	3	1	3	3	4	1	3	3	1	3	4	1	2	2	4	3	1	1	4	3	3	2	1	4	2	1	9	11	10	8	10	11	10	9	9	50	37
00700804B	2	11	3	3	2	2	3	4	2	5	1	3	2	3	4	3	2	4	2	1	2	3	2	5	3	2	1	1	2	2	3	3	4	3	2	3	1	1	10	11	10	15	12	10	10	9	5	58	34
00701982a	2	12	4	4	5	4	4	3	3	5	1	1	3	3	5	1	3	5	1	1	3	5	1	5	3	1	5	1	1	1	1	5	5	1	1	1	1	1	9	13	14	19	9	8	14	8	4	63	35
00701982b	2	10	2	3	3	4	3	2	4	5	1	2	4	3	5	3	2	5	3	1	3	3	4	5	3	2	5	5	2	3	3	2	5	3	2	5	2	1	10	13	12	19	12	8	19	15	5	71	42
00702723b	2	10	2	2	2	5	5	5	1	1	1	2	2	1	2	2	1	2	2	1	1	2	2	2	4	4	5	1	2	2	2	3	2	3	2	5	2	1	7	8	8	11	14	12	13	6	5	58	26
00800077b	2	13	2	4	5	5	5	3	5	2	2	2	5	2	5	5	5	2	2	2	2	1	5	5	5	5	5	1	2	2	5	2	5	3	5	2	4	2	8	15	14	20	18	18	14	9	8	85	39
00800078a	2	12	2	1	2	1	3	2	1	3	2	2	3	2	4	2	3	3	1	2	1	1	2	3	3	3	3	1	1	1	3	2	4	2	2	3	2	2	6	8	8	12	10	10	10	7	7	50	28
00800078b	1	10	1	4	3	4	5	3	3	4	1	4	3	1	5	3	2	3	4	1	4	3	4	4	3	4	2	1	3	2	2	3	4	2	4	2	3	1	11	12	11	17	13	13	10	12	6	65	40
00800920A	2	12	4	2	2	1	1	3	3	5	1	2	2	3	1	4	5	1	5	1	2	5	2	1	3	1	1	5	2	3	3	2	1	1	1	1	3	1	11	12	9	4	9	10	6	18	5	41	43
00802497a	2	12	2	1	5	2	4	1	3	1	1	5	3	5	1	4	1	5	3	2	5	4	5	1	5	3	5	1	3	5	5	5	1	4	1	5	3	1	17	13	20	5	17	6	18	8	7	59	52
00802500a	1	10	4	4	2	2	3	2	5	4	2	3	4	4	2	4	4	5	1	1	3	2	2	3	3	4	5	1	2	1	5	4	3	4	5	5	4	1	11	15	12	10	14	15	20	10	6	74	39
00802937a	2	13	4	5	3	2	4	1	2	1	4	2	5	3	1	3	1	1	3	3	2	4	1	2	3	1	2	3	1	2	5	3	1	3	3	2	4	4	10	19	10	6	13	6	7	11	12	51	43
00803040b	2	10	1	3	3	5	4	3	5	3	3	2	2	4	5	5	3	4	4	5	3	5	4	5	1	3	2	2	3	3	4	3	4	4	5	4	5	2	9	14	14	19	14	14	15	14	13	76	50
00803254A	2	12	2	5	5	4	5	5	5	1	2	2	5	5	4	5	5	1	1	2	3	1	4	4	5	2	4	1	2	1	4	4	5	5	3	2	1	2	8	15	18	17	20	15	12	4	8	79	38
00803744a	1	9	2	3	4	2	3	3	2	2	3	2	2	4	1	3	4	2	2	3	1	3	2	3	2	4	3	1	2	3	2	1	2	3	3	2	2	2	8	10	11	8	11	14	9	7	10	52	36
00803744b	2	12	3	4	4	3	4	2	4	2	2	4	4	3	2	4	4	4	2	2	4	4	4	2	3	5	5	2	3	4	4	3	3	2	3	5	2	3	15	16	14	10	13	14	18	8	10	71	47
00803763a	1	12	3	4	3	4	3	4	4	3	4	4	4	2	5	4	4	3	2	4	4	2	3	2	4	5	3	4	3	4	5	3	4	3	4	4	3	4	15	15	11	15	14	17	14	12	15	75	53
00803763b	1	12	2	4	2	3	5	1	2	4	1	2	3	2	3	4	2	5	1	3	4	5	3	5	3	5	3	5	3	3	5	2	5	1	4	5	3	1	11	17	9	16	13	12	15	13	8	73	41
00804353a	1	11	3	1	3	3	1	1	2	4	1	1	3	3	3	2	1	2	3	3	3	3	2	2	2	1	2	3	1	1	3	2	2	2	2	1	3	2	8	10	10	10	7	5	7	13	7	39	38
00804509b	1	13	1	3	1	4	2	2	3	1	2	3	3	2	3	3	3	3	1	1	2	3	2	4	2	2	3	1	2	2	3	1	4	1	2	3	1	1	8	12	6	15	8	9	12	4	6	56	24
00804788b	2	10	2	2	1	2	1	2	2	1	1	2	2	2	2	2	2	2	1	2	1	1	1	2	2	2	2	1	1	1	2	2	2	1	2	1	2	1	6	7	6	8	6	8	7	5	5	36	22
00805405b	1	10	2	3	3	4	4	2	2	2	4	2	3	3	2	2	1	2	2	2	1	4	1	4	1	1	2	2	2	1	4	2	4	1	1	1	4	4	6	14	9	14	8	5	7	10	12	48	37
00805409b	2	13	1	2	2	1	3	2	2	1	2	1	1	2	1	1	1	1	5	5	1	5	2	1	1	1	4	5	1	1	5	4	1	1	1	1	5	5	4	13	10	4	6	5	8	16	13	36	43
00805975a	1	10	1	2	2	5	3	3	1	1	3	3	2	3	3	3	3	2	3	2	2	3	2	2	3	3	2	2	3	4	4	5	5	3	3	3	3	2	10	11	12	15	12	12	8	9	10	58	41
00806500a	1	9	1	2	2	3	2	2	2	2	1	2	2	2	2	2	2	2	2	2	2	2	2	2	3	2	2	1	2	2	2	2	2	3	2	2	2	1	7	8	8	9	10	8	8	7	6	43	28
00902584B	1	11	2	3	2	4	2	2	3	1	1	2	3	1	2	2	2	2	2	1	3	3	2	3	3	3	3	1	2	2	2	2	3	2	3	2	2	2	9	11	7	12	9	10	10	6	6	52	28
00903544A	2	14	2	3	2	2	4	2	3	2	2	2	3	3	2	3	2	3	1	1	3	2	3	2	3	2	3	1	2	2	3	2	2	3	3	3	1	2	9	11	10	8	13	9	12	5	7	53	31
00904494B	1	10	1	5	3	1	4	3	5	5	1	2	2	1	1	5	1	5	3	2	4	5	2	1	3	5	1	1	1	1	5	1	4	4	2	5	1	3	8	17	7	7	16	11	16	10	7	67	32
00905222B	2	11	3	4	3	2	2	3	3	1	2	2	3	2	2	2	1	1	1	2	3	3	1	1	1	1	1	2	2	2	3	2	1	2	1	2	3	2	10	13	8	6	7	6	7	7	8	39	33
01005186a	1	12	5	5	2	3	3	2	3	2	1	1	5	2	3	3	1	2	2	1	2	5	3	3	2	2	2	1	2	1	4	2	3	3	2	4	3	2	9	19	9	12	11	7	11	8	6	60	32
00600381b	2	11	2	3	4	3	4	3	4	4	2	4	4	3	4	3	3	5	2	2	4	3	4	3	4	3	4	2	2	4	4	4	3	3	4	4	2	2	14	14	15	13	14	13	17	10	8	71	47
00600589a	2	10	1	2	3	4	5	1	2	3	1	2	3	1	2	1	1	1	2	3	1	2	1	2	4	2	2	1	2	1	1	2	5	3	2	1	3	1	5	8	7	13	13	6	6	9	7	46	28
00600589b	1	12	2	2	2	2	3	3	3	3	2	2	3	2	3	3	3	2	3	2	3	2	3	2	3	4	2	3	3	2	3	2	5	4	3	4	3	3	9	10	9	12	13	13	11	12	10	59	40
00701235a	2	11	2	3	3	3	4	2	4	2	2	3	3	4	3	4	2	3	2	2	3	4	4	3	3	2	4	3	3	2	3	3	4	3	2	3	2	2	10	13	14	13	14	8	14	9	9	62	42
00702160A	2	13	2	3	1	3	4	5	3	1	4	2	5	1	4	3	5	2	3	3	4	3	5	1	4	4	3	1	3	1	2	1	4	3	5	5	2	4	9	13	8	12	14	19	13	7	14	71	38
00702160B	2	11	2	1	3	5	4	3	5	1	2	2	4	2	3	4	2	1	1	2	3	4	3	3	3	2	1	1	2	3	3	5	4	4	4	4	2	1	10	12	13	15	15	11	11	5	7	64	35
00702288A	1	11	2	3	1	5	5	1	4	4	1	4	4	3	5	5	3	4	2	2	3	2	3	2	3	4	5	1	2	1	1	1	5	3	1	1	1	2	10	10	8	17	16	9	14	8	7	66	33
00702288B	2	13	3	3	3	4	4	2	2	2	1	3	2	3	4	4	3	2	3	2	3	3	3	4	3	3	2	2	2	2	3	3	4	4	2	3	3	2	11	11	12	16	15	10	9	10	7	61	40
00702723a	1	11	2	2	2	1	2	2	3	3	2	2	2	2	1	2	1	3	1	2	2	2	2	1	2	2	2	2	3	2	2	1	2	1	2	3	1	3	8	8	7	5	7	7	11	7	10	38	32
00704462a	2	13	2	3	2	3	4	4	5	1	1	2	4	3	4	4	5	5	1	1	3	4	2	3	4	3	4	1	2	3	4	2	4	4	3	5	2	1	10	15	9	14	16	15	19	5	5	79	29
00704462b	1	9	2	3	4	4	4	4	3	4	2	3	4	3	3	4	4	4	3	2	4	3	3	4	5	3	3	4	2	4	4	3	5	4	4	5	4	2	13	14	13	16	17	15	15	15	8	77	49
00705602a	1	9	1	5	2	2	5	2	4	2	1	4	5	1	2	2	1	3	2	1	3	4	5	2	1	5	4	1	2	2	5	1	2	1	4	5	2	2	10	19	9	8	9	12	16	7	6	64	32
00705602b	2	13	2	3	2	1	3	1	4	1	3	1	4	1	5	4	1	2	3	5	1	3	2	1	3	1	2	1	4	2	1	1	4	4	3	1	2	3	6	11	6	11	14	6	9	7	15	51	34
00706506b	1	13	2	3	1	4	3	2	4	3	2	3	2	2	4	3	4	2	2	2	2	2	1	4	1	2	3	4	3	3	3	3	4	3	2	4	2	2	10	10	7	16	10	10	13	11	9	59	37
00714131b	2	12	2	3	2	5	5	1	4	1	2	3	2	3	5	2	1	3	2	3	3	3	2	5	4	3	3	1	2	3	3	3	5	4	2	4	2	3	11	11	10	20	15	7	14	6	10	67	37
00800031a	2	12	2	5	5	3	3	5	2	3	2	5	3	2	5	3	3	3	2	2	2	2	3	5	2	2	2	3	3	3	2	5	5	2	3	4	3	2	12	12	15	18	10	13	11	11	9	64	47
00800077a	2	10	3	2	4	5	3	2	4	3	4	3	2	4	2	3	3	4	2	3	4	3	3	3	2	4	2	4	4	3	4	3	3	4	3	4	3	3	13	11	14	13	12	12	14	12	14	62	53
00800734a	1	13	3	1	3	5	5	3	3	1	1	1	3	3	4	4	3	4	3	1	3	3	2	5	3	4	3	4	3	2	3	4	5	3	5	3	1	1	9	10	12	19	15	15	13	9	6	72	36
00800734b	1	10	2	3	4	5	4	2	3	2	3	4	3	2	4	2	3	3	3	2	3	2	2	2	3	4	2	2	3	2	3	2	5	4	3	2	2	3	11	11	10	16	13	12	10	9	11	62	41
00800879a	1	13	1	3	3	5	5	5	2	3	1	3	4	2	5	3	5	3	1	1	2	2	2	5	5	5	2	4	3	2	3	2	5	3	4	4	3	1	8	12	9	20	16	19	11	11	6	78	34
00800879b	2	12	1	4	4	3	5	4	3	2	2	2	4	3	4	4	2	2	2	2	4	3	3	3	2	4	2	2	2	2	3	3	3	4	4	4	3	2	9	14	13	13	15	14	11	9	8	67	39
00800910a	2	11	2	3	4	2	2	3	2	2	1	4	4	3	2	3	3	2	2	1	4	4	4	3	2	3	3	2	2	3	4	3	2	3	1	4	3	2	13	15	14	9	10	10	11	9	6	55	42
00800910b	2	13	3	3	2	3	4	3	3	1	1	3	3	2	2	3	2	4	2	1	2	2	3	2	2	3	4	1	2	2	2	2	3	3	4	4	2	1	10	10	9	10	12	12	15	6	5	59	30
00801149a	2	11	3	2	4	5	4	2	4	3	1	3	4	3	4	5	3	4	2	2	4	3	4	4	4	2	3	3	4	4	4	3	4	3	4	5	2	1	14	13	14	17	16	11	16	10	8	73	46
00801149b	2	13	1	2	3	5	4	3	3	1	1	3	3	4	2	3	1	2	2	2	3	5	3	5	3	2	2	1	1	3	4	3	5	3	2	2	4	1	10	14	13	17	13	8	9	8	5	61	36
00801156a	2	14	1	2	2	3	4	1	3	3	1	1	4	2	2	2	1	4	1	3	1	3	2	2	4	4	4	1	1	1	1	2	3	1	2	4	1	2	4	10	8	10	11	8	15	6	7	54	25
00801156b	2	11	1	4	1	5	3	1	4	2	1	3	4	1	3	2	2	5	1	1	1	2	3	4	1	2	1	1	1	4	5	1	5	1	5	5	1	1	9	15	6	17	7	10	15	5	4	64	24
00801420a	2	13	2	1	4	1	5	2	1	2	3	1	1	2	1	5	5	2	2	3	2	1	4	1	5	1	1	1	5	1	2	5	1	5	3	1	3	3	6	5	15	4	20	11	5	8	14	45	43
00801420b	2	11	4	3	4	2	3	3	4	2	2	3	3	4	1	2	2	5	2	3	2	4	4	3	2	3	3	1	2	3	3	4	1	3	4	5	3	2	12	13	16	7	10	12	17	8	9	59	45
00801858a	1	12	2	4	4	4	4	4	4	3	2	3	4	1	4	2	1	1	2	2	4	2	4	3	2	1	2	1	1	3	2	1	4	2	2	3	4	2	12	12	10	15	10	8	10	10	7	55	39
00801858b	1	11	3	3	2	5	3	2	3	3	3	2	3	1	4	4	2	1	2	1	3	3	2	4	3	2	3	1	1	2	5	4	2	1	2	3	2	1	10	14	9	15	11	8	10	8	6	58	33
00801946a	1	13	2	4	2	5	4	5	4	2	2	4	4	1	5	4	4	3	1	3	3	4	2	5	4	5	4	1	2	4	3	2	5	4	5	3	2	2	13	15	7	20	16	19	14	6	9	84	35
00802149A	2	13	3	2	4	1	3	4	2	1	4	2	2	4	3	2	3	2	2	4	2	1	5	1	5	3	2	2	2	1	3	1	1	4	2	2	3	4	8	8	14	6	14	12	8	8	14	48	44
00802227b	1	11	2	3	3	4	3	4	3	1	1	3	2	3	2	2	1	4	2	1	2	3	2	2	3	3	4	1	2	3	3	2	2	2	2	3	2	1	10	11	10	10	10	10	14	6	5	55	31
00802272a	1	10	2	3	3	3	2	1	3	2	1	4	3	2	2	3	3	2	2	1	4	2	3	2	3	2	3	1	2	3	3	2	3	2	2	4	2	2	13	11	10	10	10	8	12	7	6	51	36
00802272b	1	13	2	3	2	4	3	3	2	2	3	2	3	2	4	3	2	3	1	2	2	1	5	3	2	1	2	1	3	2	2	1	1	5	5	4	2	3	8	9	10	12	13	11	11	6	11	56	35
00802389a	2	11	2	3	2	4	3	2	3	1	2	2	2	2	3	3	3	3	2	3	2	2	2	2	2	3	2	2	3	2	2	2	4	3	3	3	2	3	8	9	8	13	11	11	11	7	11	55	34
00802389b	1	13	3	2	1	2	4	2	3	3	1	1	2	1	1	2	4	3	1	1	2	2	3	1	2	3	2	2	1	3	1	1	3	2	3	1	1	1	9	7	6	7	10	12	9	7	4	45	26
00802500b	2	12	2	2	1	3	3	3	3	1	2	3	3	2	2	2	3	4	1	1	2	2	1	2	2	2	3	1	1	2	2	2	3	1	2	3	1	1	9	9	6	10	8	10	13	4	5	50	24
00802637a	2	12	2	4	4	5	4	4	4	3	2	4	4	3	5	4	4	4	3	2	3	5	3	4	4	4	3	3	2	2	4	4	5	4	4	3	3	2	11	17	14	19	16	16	14	12	8	82	45
00802637b	2	11	2	3	2	3	4	3	3	2	1	4	3	2	4	4	2	4	2	1	3	3	3	4	2	4	3	1	2	3	4	3	3	3	4	4	2	1	12	13	10	14	13	13	14	7	5	67	34
00802641a	1	11	1	3	3	4	4	4	5	4	3	3	2	3	4	3	3	4	3	2	3	4	3	3	3	4	4	2	3	3	2	3	4	4	3	3	3	3	10	11	12	15	14	14	16	12	11	70	45
00802641b	2	13	2	4	3	4	5	4	5	1	2	3	5	3	4	5	3	5	1	2	3	4	5	4	4	4	5	1	3	3	4	4	4	4	4	1	2	2	11	17	15	16	18	15	16	5	9	82	40
00802792a	1	11	2	1	3	3	1	1	2	1	2	1	2	2	3	3	4	2	2	3	2	1	2	3	2	3	2	1	2	1	1	2	2	1	2	1	3	2	6	5	9	11	7	10	7	7	9	40	31
00802792b	2	13	1	3	3	4	5	2	1	1	1	3	4	3	4	4	5	4	2	4	3	4	3	4	5	4	4	1	3	2	4	3	5	4	4	4	2	2	9	15	12	17	18	15	13	6	10	78	37
00802937b	2	11	2	3	2	2	3	3	3	1	1	3	2	2	2	2	2	3	2	1	3	3	3	3	3	3	1	1	2	2	2	2	2	2	2	2	2	2	10	10	9	9	10	10	9	6	6	48	31
00803040a	2	13	1	4	3	2	2	1	2	2	1	3	2	3	2	4	1	1	3	2	4	3	2	1	1	1	2	4	2	1	3	3	1	1	2	2	5	1	9	12	11	6	8	5	7	14	6	38	40
00803229a	1	13	1	2	2	4	4	3	2	2	2	2	3	1	4	3	3	3	1	1	2	2	2	3	3	4	3	1	2	2	3	3	4	3	3	3	2	3	7	10	8	15	13	13	11	6	8	62	29
00803229b	2	10	1	3	3	5	4	2	2	2	3	2	3	3	4	4	1	3	3	2	2	3	3	4	2	2	1	2	2	1	3	3	4	2	2	4	3	3	6	12	12	17	12	7	10	10	10	58	38
00803254B	1	11	2	5	5	4	5	5	5	1	2	2	5	5	4	5	5	1	1	2	3	1	4	4	5	2	4	1	2	1	5	4	5	5	2	4	1	2	8	16	18	17	20	14	14	4	8	81	38
00803512a	2	11	2	2	2	3	5	4	5	1	2	2	2	1	5	4	5	5	1	1	5	5	1	4	4	1	2	1	3	2	3	3	4	1	1	5	1	2	11	12	7	16	14	11	17	4	8	70	30
00803512b	2	12	3	5	3	5	5	5	5	1	1	5	5	3	5	4	5	5	4	1	2	5	5	5	5	5	3	1	3	5	5	5	5	5	5	5	1	1	15	20	16	20	19	20	18	7	6	97	44
00803588a	2	12	1	1	2	4	4	3	5	1	1	4	1	2	1	2	3	3	2	1	4	4	2	4	2	1	4	1	1	4	3	4	4	3	3	5	1	1	13	9	10	13	11	10	17	5	4	60	32
00803588b	1	11	1	3	2	3	2	2	1	1	1	2	2	2	2	2	1	1	1	1	1	2	1	2	2	1	2	1	1	2	1	2	3	1	1	2	1	1	6	8	7	10	7	5	6	4	4	36	21
00803887a	1	12	2	2	2	3	3	1	2	1	2	1	2	1	4	2	1	2	1	1	2	1	2	3	2	2	2	1	1	2	3	2	4	3	3	3	1	2	7	8	7	14	10	7	9	4	6	48	24
00804007a	2	10	3	3	2	4	3	2	4	2	1	2	2	2	2	2	2	2	2	2	2	2	2	2	3	2	2	2	2	2	3	3	4	3	3	2	2	2	9	10	9	12	11	9	10	8	7	52	33
00804007b	2	13	3	2	3	5	5	5	1	2	1	3	3	1	4	4	3	2	1	1	3	2	2	3	2	1	1	1	3	2	3	2	2	3	2	2	1	2	11	10	8	14	14	11	6	5	7	55	31
00804428a	2	10	2	2	2	3	4	5	2	3	2	2	3	2	3	3	2	3	2	3	4	3	3	4	5	3	3	4	2	3	4	5	5	3	4	2	5	4	11	12	12	15	15	14	10	14	11	66	48
00804428b	2	12	1	3	2	2	2	4	2	1	1	2	3	1	2	2	2	2	1	2	2	2	1	5	2	5	2	1	1	2	2	2	4	2	4	4	1	1	7	10	6	13	8	15	10	4	5	56	22
00804471a	2	10	2	2	3	4	3	2	1	2	1	2	1	3	2	3	1	1	2	2	2	2	3	2	2	3	2	4	4	1	1	3	1	2	4	2	2	2	7	6	12	9	10	10	6	10	9	41	38
00804491A	1	13	5	1	5	5	5	5	5	1	1	5	1	5	1	1	5	5	5	1	5	1	5	1	5	5	5	1	1	5	1	5	5	5	1	5	1	1	20	4	20	12	16	16	20	8	4	68	52
00804491B	2	12	2	4	3	2	5	3	2	1	1	2	3	2	1	3	5	2	3	2	4	5	3	1	2	1	3	2	3	2	4	1	3	1	2	3	2	1	10	16	9	7	11	11	10	8	7	55	34
00804788a	1	12	1	3	2	4	5	3	5	5	3	3	4	5	5	5	5	2	4	3	5	5	4	4	5	5	3	2	3	5	4	5	2	5	5	5	1	1	14	16	16	15	20	18	15	12	10	84	52
00804815a	2	13	1	4	2	3	2	3	3	2	1	2	3	5	4	4	4	4	1	1	2	5	4	4	4	4	4	1	1	2	5	2	2	3	3	5	2	1	7	17	13	13	13	14	16	6	4	73	30
00804815b	1	11	2	2	2	2	2	2	3	3	1	2	2	2	2	3	1	3	2	1	2	2	2	2	2	1	2	1	2	3	3	2	2	2	2	2	1	2	9	9	8	8	9	6	10	7	6	42	30
00804969a	1	10	2	3	4	5	3	2	3	2	3	3	4	4	5	3	4	3	2	2	3	4	4	3	4	3	3	3	4	2	5	4	4	3	3	4	3	4	10	16	16	17	13	12	13	10	13	71	49
00804969b	1	13	2	3	3	3	3	3	3	2	4	5	4	4	3	3	2	3	2	3	3	3	3	3	3	3	3	3	3	3	3	3	3	3	3	3	2	2	13	13	13	12	12	11	12	9	12	60	47
00805405a	1	12	2	3	1	1	2	1	2	3	2	2	3	2	2	4	1	3	3	1	4	3	3	2	4	1	1	2	2	2	3	3	2	4	2	3	4	2	10	12	9	7	14	5	9	12	7	47	38
00805520b	1	13	2	2	2	4	4	2	3	1	1	2	2	3	4	4	4	2	2	1	2	2	3	2	4	1	3	1	2	4	3	3	5	4	3	4	3	3	10	9	11	15	16	10	12	7	7	62	35
00805975b	2	12	2	4	2	3	4	2	3	2	1	3	4	5	3	2	3	3	4	3	2	3	4	3	4	3	2	3	5	2	4	3	2	4	2	3	2	3	9	15	14	11	14	10	11	11	12	61	46
00806070b	2	13	3	4	4	4	5	3	4	2	2	3	3	3	4	4	2	3	2	2	4	3	3	1	1	4	3	1	2	2	2	1	2	2	2	2	2	2	12	12	11	11	12	11	12	7	8	58	38
00806117a	1	13	1	3	4	5	3	4	4	3	2	4	4	3	5	5	3	4	2	2	4	4	4	5	5	5	5	2	2	2	3	3	5	5	5	5	4	4	11	14	14	20	18	17	18	11	10	87	46
00806500b	2	13	3	2	1	3	4	4	3	3	1	2	3	2	2	3	2	4	2	1	4	2	3	3	4	2	4	1	4	4	3	2	5	3	3	5	2	2	13	10	8	13	14	11	16	8	8	64	37
00806667b	2	11	1	1	4	5	4	5	1	1	2	3	4	1	4	2	3	4	3	2	4	3	2	5	4	3	4	1	2	3	3	4	5	2	4	4	2	1	11	11	11	19	12	15	13	7	7	70	36
00806730a	2	13	2	2	1	4	1	2	3	1	2	1	1	1	3	1	1	2	1	1	2	1	2	3	1	2	1	1	1	2	1	1	1	1	2	1	1	2	7	5	5	11	4	7	7	4	6	34	22
00806730b	2	11	3	4	5	5	5	4	3	2	2	3	4	4	4	5	2	3	2	2	5	3	5	4	4	2	4	1	4	2	4	5	4	3	5	4	3	2	13	15	19	17	17	13	14	8	10	76	50
00807779A	1	10	3	3	4	3	2	2	5	5	3	3	3	3	3	3	4	2	5	3	3	3	4	3	3	3	4	3	3	4	3	3	3	5	5	3	3	3	13	12	14	12	13	14	14	16	12	65	55
00807779B	2	13	2	2	3	4	4	4	4	1	2	4	3	3	5	2	2	4	3	3	3	4	4	5	4	2	3	1	3	3	3	4	5	3	2	4	3	3	12	12	14	19	13	10	15	8	11	69	45
00900104A	1	12	3	2	2	4	3	4	4	2	1	4	4	2	2	4	4	4	2	1	2	2	3	2	2	4	3	1	1	3	2	3	4	2	4	5	2	2	12	10	10	12	11	16	16	7	5	65	34
00900233A	2	10	2	3	4	2	5	1	3	4	2	5	3	4	2	5	4	3	4	3	4	3	2	4	5	5	3	5	3	2	5	3	4	3	5	3	4	3	13	14	13	12	18	15	12	17	11	71	54
00900233B	1	13	4	3	3	3	4	3	3	4	2	2	3	2	2	4	2	3	2	1	2	2	3	2	3	3	3	2	2	2	4	3	4	3	2	3	3	4	10	12	11	11	14	10	12	11	9	59	41
00900390a	2	11	4	5	4	3	4	1	5	3	1	3	2	2	5	5	1	5	5	1	3	4	4	5	4	1	2	5	2	4	4	4	5	4	2	4	3	2	14	15	14	18	17	5	16	16	6	71	50
00900390B	1	10	1	2	2	3	3	2	1	2	1	3	2	2	3	3	2	3	2	2	2	3	3	2	2	2	1	2	2	1	2	2	2	2	1	1	2	1	7	9	9	10	10	7	6	8	6	42	30
00900417A	1	13	4	3	4	3	4	5	4	2	2	4	4	4	1	5	6	3	1	2	1	5	3	3	2	3	2	1	2	1	4	3	4	3	3	5	3	1	10	16	14	11	14	17	14	7	7	72	38
00900417B	2	10	1	3	5	5	5	3	3	1	1	1	5	3	3	3	1	3	1	1	3	2	3	3	3	3	3	1	5	1	3	5	3	3	3	5	1	1	6	13	16	14	14	10	14	4	8	65	34
00900518a	2	14	4	4	5	5	2	1	2	3	1	1	5	5	5	3	2	3	5	1	2	5	5	5	2	2	2	1	4	5	1	5	5	3	5	5	5	1	12	15	20	20	10	10	12	14	7	67	53
00900518b	1	11	1	4	1	1	1	1	1	2	1	1	4	1	4	1	1	1	1	1	1	1	1	4	1	4	1	1	1	1	4	1	4	1	4	1	1	1	4	13	4	13	4	10	4	5	4	44	17
00900655a	2	13	1	3	4	2	3	4	2	3	2	4	3	3	3	2	3	4	2	3	2	4	3	3	4	2	3	3	4	2	3	4	3	3	4	2	3	4	9	13	14	11	12	13	11	11	13	60	47
00900655b	2	10	2	5	5	5	5	4	2	5	2	5	5	4	4	2	5	2	2	1	3	5	5	3	4	3	5	3	5	2	2	5	5	3	5	2	4	2	12	17	19	17	14	17	11	14	10	76	55
00900767A	1	13	4	2	4	2	2	1	2	2	2	3	2	3	2	2	1	2	3	2	4	3	3	2	2	1	2	1	2	3	4	5	3	2	2	3	2	2	14	11	15	9	8	5	9	8	8	42	45
00900767B	2	11	2	2	2	2	3	2	4	4	1	4	4	2	3	2	2	4	2	1	2	2	3	2	2	2	3	1	2	2	2	3	2	3	2	5	3	1	10	10	10	9	10	8	16	10	5	53	35
00900983A	1	11	2	2	3	4	4	3	4	2	2	2	4	3	4	4	3	3	2	2	3	4	3	4	4	4	3	2	1	2	3	3	4	3	4	2	2	2	9	13	12	16	15	14	12	8	7	70	36
00900983B	2	11	2	3	3	4	3	3	4	1	2	2	3	2	4	3	3	4	2	2	4	4	3	3	3	3	3	1	4	2	3	3	5	3	4	5	2	2	10	13	11	16	12	13	16	6	10	70	37
00901424a	2	14	2	4	3	5	4	4	2	3	1	4	5	3	5	4	4	3	2	1	4	3	5	5	4	3	2	1	2	3	4	4	5	2	3	3	2	1	13	16	15	20	14	14	10	8	5	74	41
00901424B	1	11	2	3	3	4	3	1	2	2	3	4	3	2	5	3	2	3	2	3	4	2	3	2	3	2	4	2	3	2	4	3	2	3	4	3	2	3	12	12	11	13	12	9	12	8	12	58	43
00901781A	1	13	2	3	2	5	5	4	5	2	2	2	3	1	5	5	5	4	1	1	2	4	2	5	4	3	4	1	2	2	2	1	4	3	2	4	2	1	8	12	6	19	17	14	17	6	6	79	26
00901781B	2	13	5	2	4	3	3	3	3	4	1	4	2	3	2	2	3	4	3	1	2	2	2	2	2	1	2	1	2	3	2	2	3	2	1	2	2	1	14	8	11	10	9	8	11	10	5	46	40
00901976A	1	12	5	2	4	5	5	5	4	1	1	5	3	5	3	4	2	5	1	1	5	4	5	4	3	4	5	1	2	5	4	4	5	1	4	5	2	1	20	13	18	17	13	15	19	5	5	77	48
00901976B	2	14	2	2	2	2	2	2	2	2	2	2	2	2	3	2	2	1	2	2	2	2	2	2	2	2	2	2	2	2	2	1	2	2	2	2	2	2	8	8	7	9	8	8	7	8	8	40	31
00902584A	2	14	1	3	2	3	4	3	4	2	2	2	2	3	4	4	5	2	2	2	2	3	2	3	4	4	5	1	2	1	2	2	3	4	4	4	2	3	6	10	9	13	16	16	15	7	9	70	31
00902623A	2	14	2	4	2	5	4	4	5	4	1	3	4	2	4	4	3	5	2	1	3	2	5	1	3	4	5	2	2	3	4	1	4	3	5	5	3	2	11	14	10	14	14	16	20	11	6	78	38
00902623B	1	12	3	2	4	2	3	4	4	2	2	3	3	1	3	2	3	4	1	4	2	4	1	3	4	4	3	1	2	1	4	2	3	4	3	5	2	3	9	13	8	11	13	14	16	6	11	67	34
00902757A	2	14	2	3	4	3	5	3	4	1	2	2	3	3	3	5	2	4	1	2	3	2	2	2	5	2	2	1	2	2	3	3	4	5	3	5	2	2	9	11	12	12	20	10	15	5	8	68	34
00902757B	1	13	1	2	2	2	3	3	3	2	2	2	3	1	2	2	3	2	1	1	1	2	2	2	2	2	3	1	1	1	2	1	2	1	2	3	2	2	5	9	6	8	8	10	11	6	6	46	23
00902759A	1	13	1	4	2	2	2	4	4	2	1	2	3	2	3	3	5	3	1	2	3	3	4	3	2	3	5	1	2	3	3	2	4	2	3	5	2	2	9	13	10	12	9	15	17	6	7	66	32
00902759B	2	11	3	2	4	2	2	3	2	2	1	2	3	4	3	5	2	2	2	2	2	3	1	2	3	2	3	1	2	2	3	3	2	2	3	3	2	2	9	11	12	9	12	10	10	7	7	52	35
00903047A	1	13	1	3	2	4	4	3	4	1	2	3	4	3	2	4	3	5	2	2	4	4	3	3	4	3	4	1	2	4	3	3	2	3	3	5	1	2	12	14	11	11	15	12	18	5	8	70	36
00903047B	2	11	3	1	3	4	3	1	5	5	1	4	3	5	4	3	4	2	5	1	4	5	3	5	1	1	1	4	1	2	5	5	4	1	1	2	5	1	13	14	16	17	8	7	10	19	4	56	52
00903138B	2	14	1	4	5	2	2	1	2	4	1	1	4	3	4	4	1	4	1	1	1	4	4	3	1	1	2	1	1	1	4	4	3	1	3	2	2	1	4	16	16	12	8	6	10	8	4	52	32
00903544B	1	11	1	1	1	2	1	1	1	1	2	1	1	1	2	1	1	5	5	5	5	1	1	3	5	5	5	5	5	3	5	5	3	5	3	5	5	5	10	8	8	10	12	10	16	16	17	56	51
00903655A	2	12	2	4	3	4	4	4	3	3	1	4	3	5	2	3	5	5	4	1	3	2	3	3	4	3	4	1	2	5	2	5	4	3	2	5	4	1	14	11	16	13	14	14	17	12	5	69	47
00903655B	1	14	1	3	2	5	3	3	3	1	1	2	2	2	4	4	2	2	2	1	2	2	2	4	4	4	4	1	2	1	3	3	4	3	3	3	2	1	6	10	9	17	14	12	12	6	5	65	26
00904069A	1	11	1	5	2	5	4	4	5	5	1	4	4	3	5	4	4	3	2	1	3	1	2	4	3	3	4	5	4	4	4	4	3	3	5	4	4	1	12	14	11	17	14	16	16	16	7	77	46
00904069B	2	12	4	2	4	1	2	1	2	2	1	3	4	3	2	2	2	3	2	1	3	3	3	1	2	1	2	1	1	4	2	3	2	2	2	2	3	1	14	11	13	6	8	6	9	8	4	40	39
00904399B	2	14	2	3	2	5	4	3	2	1	2	2	3	1	4	4	2	3	1	2	2	3	2	4	3	2	1	1	3	3	4	4	5	2	2	4	2	1	9	13	9	18	13	9	10	5	8	63	31
00904494A	2	13	2	4	4	5	4	4	4	3	1	3	4	4	5	4	3	3	2	1	3	2	4	5	3	4	3	2	1	1	3	4	5	4	5	2	2	1	9	13	16	20	15	16	12	9	4	76	38
00904521a	1	11	1	3	2	5	2	4	3	3	1	3	2	4	5	5	3	4	3	2	1	5	3	5	3	4	5	2	1	1	5	5	4	4	4	5	3	1	6	15	14	19	14	15	17	11	5	80	36
00904521B	2	13	1	5	5	5	1	2	5	1	1	3	2	1	4	1	1	5	1	1	3	3	1	5	1	1	2	1	2	1	1	4	5	5	5	1	1	1	8	11	11	19	8	9	13	4	5	60	28
00904536A	1	10	1	1	1	2	3	3	5	3	5	1	3	3	2	4	1	5	2	3	1	1	2	2	2	1	5	2	4	1	1	2	3	2	1	5	2	5	4	6	8	9	11	6	20	9	17	52	38
00904802a	2	12	2	4	5	2	3	4	5	1	2	3	2	3	3	2	3	4	2	1	4	3	4	2	2	2	2	1	2	2	3	1	2	2	3	5	2	2	11	12	13	9	9	12	16	6	7	58	37
00904802b	1	11	3	3	4	5	4	4	3	2	1	4	3	4	4	4	5	3	2	3	5	4	4	3	3	4	4	1	3	3	4	4	5	4	4	4	2	2	15	14	16	17	15	17	14	7	9	77	47
00905222A	1	14	2	2	3	3	3	3	3	3	2	3	2	2	2	4	3	3	3	2	2	2	4	2	3	3	3	1	2	3	2	3	2	2	2	3	2	1	10	8	12	9	12	11	12	9	7	52	38
01000951a	1	14	2	4	2	1	4	4	4	1	1	2	5	2	2	3	4	3	1	1	2	2	2	4	3	4	3	1	1	1	3	4	5	3	4	4	1	1	7	14	10	12	13	16	14	4	4	69	25
01003064a	1	11	2	3	4	4	4	2	3	1	1	2	3	3	4	4	3	3	2	1	4	2	4	4	3	2	4	1	2	2	4	3	4	4	2	4	3	2	10	12	14	16	15	9	14	7	6	66	37
01003064b	1	13	2	3	3	4	3	4	5	3	1	3	4	3	5	5	4	5	3	4	5	4	3	5	3	2	2	1	3	3	3	2	5	3	3	4	2	3	13	14	11	19	14	13	16	9	11	76	44
01003840a	2	11	3	4	2	5	2	1	2	3	1	4	2	4	3	4	3	2	3	3	2	4	1	5	2	1	3	3	2	1	3	1	4	2	3	2	4	1	10	13	8	17	10	8	9	13	7	57	38
01003840b	2	12	3	3	4	5	4	4	5	3	2	3	4	3	4	4	4	3	4	3	3	3	3	3	3	2	3	3	3	3	3	3	3	2	3	5	5	4	12	13	13	15	13	13	16	15	12	70	52
01003844b	2	11	3	3	4	3	2	3	4	2	5	3	3	3	2	2	1	5	3	4	4	3	2	2	3	3	2	3	2	4	4	3	2	2	4	3	4	2	14	13	12	9	9	11	14	12	13	56	51
01005186b	1	10	3	3	3	4	3	4	4	3	1	3	3	4	4	3	4	4	3	2	3	4	4	4	3	3	3	3	2	3	3	3	4	4	3	5	3	2	12	13	14	16	13	14	16	12	7	72	45
01006149a	2	10	1	5	2	5	5	1	5	5	1	2	5	2	5	3	2	5	1	1	3	1	3	5	4	5	5	1	2	2	1	2	5	5	5	5	1	2	8	12	9	20	17	13	20	8	6	82	31
01006149b	2	13	2	3	3	3	3	2	2	2	1	2	4	4	2	2	2	4	1	1	2	3	3	4	4	3	4	1	1	2	2	3	4	2	3	4	2	1	8	12	13	13	11	10	14	6	4	60	31
01006708A	2	11	4	4	5	5	5	4	3	4	1	4	5	3	4	4	3	5	4	1	3	2	4	3	4	3	2	2	2	5	4	3	3	4	4	4	3	1	16	15	15	15	17	14	14	13	5	75	49
01006708B	1	14	4	2	4	2	4	2	4	3	2	3	4	5	1	5	3	2	1	2	2	4	3	1	4	2	2	1	2	4	3	3	2	4	3	4	2	2	13	13	15	6	17	10	12	7	8	58	43
01007609A	1	10	1	3	3	5	5	4	6	5	3	3	3	5	2	2	5	5	2	3	1	4	1	3	2	1	2	3	4	2	3	4	5	3	1	3	4	3	7	13	13	15	12	11	16	14	13	67	47
01007609B	2	14	2	3	4	3	2	3	3	2	2	3	2	4	2	3	4	2	2	2	4	4	3	2	2	3	3	1	4	2	3	4	2	2	3	3	2	2	11	12	15	9	9	13	11	7	10	54	43
01101176A	1	11	3	2	5	4	3	2	2	1	2	3	3	2	3	3	2	3	2	3	3	3	2	3	3	3	3	1	3	2	3	3	3	2	2	4	3	2	11	11	12	13	11	9	12	7	10	56	40
01101176B	2	12	2	4	4	3	4	4	3	3	1	3	1	2	4	2	3	4	1	1	2	2	4	4	2	2	3	1	1	1	3	2	2	4	4	5	1	1	8	10	12	13	12	13	15	6	4	63	30
01104890A	2	12	2	3	3	5	2	1	5	3	1	4	5	3	5	5	5	3	2	1	4	5	5	5	1	1	5	1	1	2	4	5	5	5	3	4	2	1	12	17	16	20	13	10	17	8	4	77	40
01104891A	1	11	2	2	3	5	5	3	2	4	1	2	3	3	4	5	3	5	1	1	4	5	2	4	2	4	4	1	2	2	3	2	5	2	2	5	1	2	10	13	10	18	14	12	16	7	6	73	33
01106924A	1	13	2	3	4	4	2	3	4	2	1	2	2	3	3	2	3	3	2	2	3	4	2	3	2	2	3	2	3	3	4	4	2	4	2	3	2	2	10	13	13	12	10	10	13	8	8	58	39
01106924B	2	10	2	2	3	4	4	3	1	1	2	2	2	3	2	4	1	1	1	1	4	2	3	3	2	1	1	1	2	2	2	4	2	3	1	2	2	2	10	8	13	11	13	6	5	5	7	43	35
[truncated: 14 more columns]
