# Supplementary material for: Validation of the FEEL-KJ: An Instrument to Measure Emotion Regulation Strategies in Children and Adolescents
Source: PLoS One. 2015 Sep 2;10(9):e0137080. doi: 10.1371/journal.pone.0137080 (PMC4557990; doi:10.1371/journal.pone.0137080)
Supplement: S1 Dataset — (ZIP) [file pone.0137080.s002.zip › FEEL data/FEEL data/FEEL_EDI.csv]

ID	geslacht	leeftijd	EDI1	EDI2	EDI3	EDI4	EDI5r	EDI6r	EDI7	EDI8r	EDI9	EDI10	EDI11	EDI12	EDI13r	EDI14	EDI15	EDI16r	EDI17r	EDI18	EDI19	EDI20	EDI21	EDI22	EDI23	B	BD	DT	probgerichthandelen	afleiding	anderestemming	accepteren	vergeten	cognprobopl	herevaluatie	opgeven	agressie	terugtrekken	zelfdevaluatie	perseveratie	Adaptief	Maladaptief
C435	2	16	5	3	1	5	6	6	1	5	5	4	2	1	6	5	1	6	4	3	3	5	4	3	4	14	48	26	12	12	16	15	20	10	13	21	6	21	25	17	98	90
C434	2	17	1	4	1	1	6	5	1	6	3	1	2	1	6	1	1	6	2	1	1	3	4	1	1	13	33	13	20	20	23	19	20	28	14	12	9	12	13	24	144	70
C433	2	17	5	4	2	2	5	4	2	5	2	4	2	3	4	3	2	6	3	2	1	3	3	1	5	17	38	18	18	18	18	15	19	22	17	18	17	15	16	23	127	89
C432	1	16	3	1	1	5	5	6	2	6	2	1	1	1	5	5	1	6	6	2	1	2	3	4	1	9	42	19	15	18	22	19	14	18	8	6	6	6	13	6	114	37
C431	2	17	3	3	3	1	4	4	2	1	2	2	1	1	2	1	1	4	2	3	2	2	1	2	1	13	22	13	18	24	21	21	25	19	18	7	15	11	10	13	146	56
C430	2	15	6	6	3	1	6	5	3	2	4	1	1	1	2	1	2	4	5	3	5	4	4	5	3	20	28	29	17	21	17	18	21	18	17	16	19	20	24	22	129	101
C429	1	16	6	2	2	2	6	5	2	4	2	2	2	1	5	2	1	5	1	2	2	2	2	4	2	12	37	15	28	23	21	21	15	10	9	16	6	11	8	13	127	54
C428	1	16	2	1	1	1	3	1	2	2	1	1	2	1	3	1	1	3	1	1	1	1	1	1	1	9	17	7	16	15	15	17	16	14	17	16	8	14	10	13	110	61
C427	2	16	1	6	1	1	1	1	6	6	6	2	3	1	6	6	1	1	6	6	1	1	6	1	1	24	25	22	9	8	9	11	8	10	7	6	6	7	10	9	62	38
C426	2	15	3	1	1	2	4	2	1	3	2	2	1	1	3	3	1	4	5	1	4	2	1	2	4	8	26	19	30	30	30	18	30	27	30	6	6	7	10	17	195	46
C425	1	14	1	2	3	1	3	3	2	3	1	1	1	1	3	1	1	3	2	1	1	1	1	1	1	11	19	8	24	27	25	20	19	23	16	11	11	10	19	16	154	67
C424	2	16	3	1	1	4	6	4	1	6	2	3	1	1	2	3	1	6	6	2	1	2	4	3	1	8	37	19	24	23	30	19	21	19	20	16	11	9	13	15	156	64
C423	2	14	2	4	3	3	5	4	1	4	2	2	1	1	4	2	3	4	2	3	2	2	2	1	2	15	30	14	18	28	27	19	21	18	15	14	17	22	22	21	146	96
C422	1	17	1	1	1	1	5	5	1	6	1	1	1	1	1	1	1	1	1	1	1	1	2	1	1	7	22	8	18	26	20	23	20	6	7	18	21	10	30	21	120	100
C421	2	17	1	1	2	3	3	2	2	5	3	2	1	1	5	3	1	5	2	1	4	3	1	1	2	11	29	14	19	27	25	14	21	25	17	17	9	20	17	17	148	80
C420	2	16	5	2	2	5	6	6	1	6	1	1	1	1	6	1	1	6	6	4	1	1	1	1	1	9	42	15	17	17	19	10	6	10	6	6	8	14	6	12	85	46
C419	1	16	1	1	1	1	3	3	2	6	1	1	1	1	6	1	1	3	2	1	1	1	1	1	1	8	25	8	26	25	28	18	21	20	20	8	7	8	15	14	158	52
C418	2	16	5	3	2	5	6	6	4	6	4	5	2	1	6	4	2	6	3	4	3	4	5	4	2	18	49	25	24	17	14	18	18	22	12	18	29	13	23	16	125	99
C417	2	15	4	3	2	4	5	4	3	4	3	4	1	2	5	3	1	4	4	3	3	3	3	3	3	15	37	22	22	24	21	24	24	20	19	14	18	15	19	21	154	87
C416	1	16	1	2	3	1	4	2	2	2	1	1	1	1	6	1	1	2	2	1	1	1	1	1	1	11	20	8	12	14	12	14	12	10	11	11	12	13	12	11	85	59
C415	1	15	2	1	1	2	3	4	1	6	2	1	1	1	6	1	1	6	4	1	1	2	1	1	1	8	31	11	19	18	19	18	17	19	15	13	15	11	15	16	125	70
C414	2	15	3	1	2	3	5	4	3	5	2	3	3	2	5	3	1	4	5	2	2	2	3	3	3	14	35	20	15	15	14	13	19	10	19	15	13	14	14	16	105	72
C413	2	15	3	1	2	3	4	4	1	4	3	3	2	1	4	3	1	4	2	2	1	3	2	2	2	11	32	14	19	13	17	16	16	20	15	16	16	21	18	18	116	89
C412	1	15	1	1	1	1	2	1	1	1	1	1	1	1	4	1	1	4	1	1	1	1	1	1	1	7	16	7	23	27	23	30	27	25	28	6	15	11	13	11	183	56
C411	1	16	1	1	1	2	1	1	1	1	1	1	1	1	1	1	1	6	6	2	1	1	1	6	1	7	15	18	27	25	26	15	22	29	26	10	6	11	18	17	170	62
C410	1	15	3	2	1	1	4	3	3	3	1	1	1	1	3	2	2	3	5	2	1	1	2	1	1	11	23	13	13	15	17	18	11	13	10	7	18	9	13	18	97	65
C409	1	15	4	1	1	4	6	5	1	4	1	4	1	1	4	2	1	5	2	1	1	1	2	2	2	7	38	11	13	16	11	13	16	16	9	6	16	6	15	21	94	64
C408	2	15	3	1	1	2	5	5	1	4	3	2	1	1	4	2	1	5	3	2	1	3	3	3	1	9	32	16	14	19	18	15	20	13	12	17	17	11	18	17	111	80
C407	2	15	5	1	4	5	3,90319483771554	6	1	2	5	5	1	1	6	5	1	2	4	5	1	5	4	3	5	14	39,9031948377155	27	13	14	12	13	16	24	14	21	10	28	24	25	106	108
C406	2	14	3	1	1	2	5	5	3	5	4	3	1	1	6	2	1	6	5	1	6	4	5	2	2	12	37	25	22	27	28	18	18	17	21	18	6	12	8	13	151	57
C405	1	14	2	2	1	3	4	3	1	2	1	3	2	1	5	2	1	5	2	2	1	1	1	2	1	9	29	10	20	27	23	24	26	15	24	9	14	7	16	12	159	58
C404	1	14	5	1	1	1	4	4	1	4	2	1	1	1	1	1	1	1	1	2	1	2	2	3	5	8	22	16	26	29	29	22	26	22	26	9	9	17	12	13	180	60
C403	1	14	1	1	2	1	2	2	2	4	5	2	2	1	3	1	3	4	2	1	1	5	3	2	1	16	20	15	24	23	26	22	24	18	18	12	20	15	17	20	155	84
C402	1	14	5	2	1	5	5	4	1	4	5	4	1	1	5	4	1	4	4	5	3	5	2	5	2	12	40	26	17	24	26	26	13	22	18	9	6	9	13	19	146	56
C401	2	14	5	4	3	5	6	5	3	6	4	4	2	3	6	6	2	6	5	3	5	4	4	4	5	21	49	30	15	19	22	16	23	18	19	25	28	23	22	25	132	123
C400	1	14	2	1	1	1	2	1	1	3	1	1	1	1	3	1	1	2	1	1	1	1	1	1	1	7	16	7	18	30	17	20	17	9	13	15	10	15	12	16	124	68
C399	2	14	6	3	3	6	5	5	3	6	6	6	2	4	5	6	2	6	3	6	6	6	4	6	3	23	51	34	19	24	25	20	24	14	13	19	9	24	14	19	139	85
C398	2	14	6	1	1,69668929060085	5	2	5	2	4	5	2	1	1	3	3	1	5	4	6	5	5	4	5	6	12,6966892906009	35	35	16	8	19	10	17	18	6	24	6	28	12	18	94	88
C397	1	14	1	2	1	1	2	2	1	3	3	2	1	1	3	2	2	3	3	1	2	3	3	1	2	11	19	15	14	18	18	20	15	13	15	7	7	8	14	11	113	47
C396	2	14	4	2	2	4	5	5	1	5	3	5	1	1	5	5	1	5	3	3	2	3	3	4	2	11	43	20	20	18	21	17	23	21	21	18	12	18	25	22	141	95
C395	1	14	1	1	1	1	5	2	1	3	1	1	1	1	4	1	3	3	5	1	1	1	1	1	1	9	21	11	24	30	25	21	24	19	16	9	10	8	17	12	159	56
C394	2	13	3	6	1	2	6	5	3	5	1	1	1	1	5	2	1	6	1	3	1	1	1	4	1	14	35	12	15	14	13	16	20	19	20	26	10	14	17	28	117	95
C393	1	14	2	1	1	3	4	2	1	3	1	1	1	1	4	3	1	4	2	2	1	1	1	1	1	7	26	9	17	15	15	21	20	15	14	18	8	11	13	17	117	67
C392	2	13	2	1	1	3	5	3	2	5	2	2	1	1	4	3	1	5	4	2	2	2	3	4	3	9	32	20	23	26	24	24	20	22	17	10	9	9	18	14	156	60
C391	1	14	1	1	1	1	1	1	1	3	1	1	1	1	3	1	1	2	1	1	1	1	5	1	1	7	14	11	24	29	25	25	23	25	18	11	10	12	13	15	169	61
C390	2	14	5	3	2	5	6	6	2	3	2	5	1	1	6	3	1	6	4	5	1	2	3	4	2	12	45	21	22	17	17	18	15	19	11	21	22	23	18	24	119	108
C389	2	14	3	3	2	2	5	5	2	4	2	2	1	1	4	3	3	4	4	1	2	2	2	1	2	14	32	14	21	29	27	20	22	15	11	11	22	14	10	16	145	73
C388	2	14	2	3	3	3	3	3	2	4	2	1	2	1	5	3	2	4	1	1	1	2	2	1	1	15	28	9	25	29	29	21	26	20	14	16	15	19	11	20	164	81
C387	2	14	6	3	1	4	2	6	1	6	6,49203231806955	5	1	1	5	6	1	5	5	6	4	6,50402687790507	6	6	5	14,4920323180695	45	38,5040268779051	23	22	24	16	20	23	15	14	8	7	19	28	143	76
C386	2	14	6	3	4	6	5	4	3	6	2	6	6	3	6	6	3	6	3	6	6	2	5	6	6	24	51	34	22	24	28	21	27	24	21	21	14	19	24	24	167	102
C385	2	14	3	1	1	1	6	4	1	4	6	2	1	1	4	2	1	4	2	2	2	6	2	6	1	12	30	21	20	8	11	17	24	10	14	26	9	21	18	14	104	88
C384	2	14	3	1	2	2	2	4	4	4	6	1	1	1	5	4	3	2	4	4	3	6	2	2	1	18	27	22	14	19	13	14	19	19	18	15	9	12	12	20	116	68
C383	2	14	1	3	1	1	6	5	5	6	2	1	1	1	4	1	1	4	1	1	2	2	2	1	1	14	29	10	17	14	16	17	13	13	18	15	8	9	10	14	108	56
C382	1	14	3	2	1	3	5	5	1	5	5	4	1	1	5	5	1	5	5	4	2	5	5	4	5	12	40	30	20	27	28	25	21	20	23	9	9	6	13	18	164	55
C381	1	14	1	2	2	1	6	4	2	2	1	1	1	1	2	1	2	1	2	1	1	1	1	1	1	11	19	8	17	6	25	12	11	20	12	19	8	16	22	14	103	79
C380	1	15	4	1	5	4	5	5	2	5	2	3	1	1	5	5	1	5	1	2	1	2	1	3	1	13	41	11	18	25	14	17	11	16	16	28	30	17	27	23	117	125
C379	2	14	3	5	1	6	4	4	2	4	2	6	1	1	6	2	1	6	2	2	2	2	6	3	1	13	41	18	18	18	16	22	17	22	22	12	24	8	13	21	135	78
C378	1	14	1	1	1	1	2	1	1	2	1	1	1	1	1	1	1	1	1	1	5	1	1	1	1	7	11	11	20	23	23	21	23	18	17	12	6	11	13	16	145	58
C377	2	14	5	2	2	5	5	5	2	5	3	3	2	1	5	4	1	5	4	3	1	3	2	2	2	13	42	17	25	27	28	24	27	19	18	15	9	8	17	23	168	72
C376	2	14	2	1	1	1	5	1	1	4	1	1	1	1	1	1	3	2	1	1	1	1	3	1	1	9	18	9	13	15	14	18	19	13	10	17	8	19	13	18	102	75
C375	2	14	1	2	2	1	1	1	2	2	2	1	1	1	1	5	1	1	1	1	1	2	1	1	1	11	14	8	19	19	20	20	16	19	10	17	12	13	13	17	123	72
C374	2	14	2	3,55650015353076	4	2	2	1	5	2	6	1	2	1	1	3	2	2	1	2	1	6	5	2	3	23,5565001535308	16	20	29	26	29	22	21	27	29	11	8	14	14	15	183	62
C373	1	15	5	1	2	4	6	6	1	2	1	4	1	3	3	1	2	6	6	1	1	4	1	1	4	11	37	18	19	27	20	19	20	13	10	15	13	10	14	9	128	61
C372	1	15	2	1	1	1	2	2	1	6	1	1	1	1	6	1	1	6	1	1	1	1	1	1	1	7	27	7	27	28	27	27	24	22	22	23	15	6	9	12	177	65
C371	2	14	2	1	1	1	4	1	1	5	3	1	1	1	2	5	1	2	1	1	1	1	1	1	1	9	23	7	15	29	16	18	10	6	6	6	6	6	10	10	100	38
C370	1	16	1	1	1	1	1	6	1	2	3	1	1	1	2	1	1	2	2	1	1	3	3	1	1	9	17	12	23	24	23	20	22	24	24	11	16	17	20	15	160	79
C369	1	16	1	1	2	1	1	1	1	1	1	1	1	1	1	1	1	1	1	1	1	1	1	1	1	8	9	7	22	27	27	25	22	21	27	14	13	7	13	14	171	61
C368	2	15	6	2	2	2	6	5	3	4	6	2	1	1	5	2	1	4	4	5	2	6	2	6	5	16	36	30	15	15	13	16	14	15	15	16	11	14	16	15	103	72
C367	1	15	2	3	3	2	3	3	4	3	1	2	2	1	6	1	5	3	2	2	1	1	2	1	2	19	25	11	27	28	26	27	26	25	26	12	14	15	20	25	185	86
C366	1	17	1	4	1	1	1	1	1	5	1	1	1	1	3	2	2	5	6	1	1	1	1	1	1	11	20	12	24	25	27	22	19	18	16	17	14	11	13	15	151	70
C365	1	16	1	1	6	1	6	1	6	2	1	1	1	1	1	1	1	1	1	1	1	1	1	1	1	17	15	7	19	24	22	18	17	25	18	12	6	7	10	15	143	50
C364	2	15	3	1	1	1	3	2	1	2	1	5	1	1	2	2	1	2	1	1	1	1	2	1	2	7	22	9	26	17	17	23	23	22	23	24	8	24	13	17	151	86
C363	2	15	2	5	1	6	4	3	2	5	2	5	2	1	5	6	2	5	4	2	2	2	2	2	2	15	41	16	27	27	26	21	25	25	16	9	11	14	17	21	167	72
C362	1	16	1	2	3	1	6	5	2	5	1	1	1	1	6	1	4	5	1	1	1	1	3	1	1	14	31	9	16	15	19	18	16	21	17	16	7	15	19	17	122	74
C361	2	15	1	2	1	3	2	3	1	4	2	3	1	1	4	3	1	4	2	1	2	2	1	1	3	9	27	12	17	20	17	16	19	17	18	16	23	12	14	17	124	82
C360	2	15	1	1	1	1	6	6	1	4	1	1	1	1	6	1	1	4	1	1	1	1	1	1	1	7	30	7	19	25	24	25	16	20	15	8	6	6	8	16	144	44
C359	1	16	1	3	3	1	5	2	1	3	1	3	1	1	3	4	1	4	2	1	1	1	1	1	1	11	26	8	19	21	21	18	21	21	19	17	19	20	15	17	140	88
C358	1	15	3	3	3	3	5	5	3	5	2	2	4	1	5	2	3	5	4	3	3	2	2	1	4	19	35	19	16	25	23	16	21	24	23	13	15	14	23	13	148	78
C357	1	15	6	2	1	1	6	6	1	2	1	6	1	1	4	1	1	6	6	1	1	4	1	1	3	8	38	17	19	23	26	23	23	18	21	8	6	9	8	22	153	53
C356	1	14	1	1	3	3	2	2	3	4	1	1	1	1	4	3	1	4	1	1	1	1	1	1	1	11	24	7	19	19	20	18	18	18	18	18	18	18	18	18	130	90
C355	1	15	1	1	3	2	6	2	2	4	1	1	2	1	5	1	2	4	3	1	1	1	1	1	1	12	26	9	11	18	12	10	12	13	9	9	8	10	19	18	85	64
C354	1	15	1	1	1	1	6	2	4	3	1	1	1	1	3	1	1	3	1	1	1	1	1	4	1	10	21	10	21	29	30	24	26	18	25	21	23	15	25	23	173	107
C353	2	15	6	6	6	6	6	6	6	1	6	6	6	6	6	6	6	6	6	6	6	6	5	6	6	42	49	41	12	9	7	11	12	7	14	30	30	26	25	26	72	137
C352	2	15	6	5	1	6	6	6	3	6	6	6	1	5	6	6	1	6	6	6	6	6	6	6	5	22	54	41	9	7	7	8	13	21	10	30	12	30	30	29	75	131
C351	2	15	6	6	4	6	6	6	6	5	6	6	5	4	6	6	2	6	4	6	3	6	4	6	4	33	53	33	10	11	12	12	18	10	15	10	6	15	16	16	88	63
C350	2	14	3	6	3	1	1	6	1	6	1	1	1	1	6	1	1	6	1	3	1	1	1	1	1	14	31	9	12	14	16	12	14	14	10	14	16	10	10	12	92	62
C349	2	14	6	4	2	6	6	5	2	2	6	6	1	1	5	3	1	6	4	5	6	6	3	5	5	17	45	34	24	28	29	20	20	21	10	12	18	10	10	18	152	68
C348	2	13	6	3	1	4	6	5	1	6	6	4	2	1	6	6	3	6	4	4	4	6	4	4	3	17	49	29	24	29	27	21	23	18	14	12	6	7	18	13	156	56
C347	2	13	6	4	4	6	6	4	4	6	6	6	4	3	6,09923193860694	6	3	6	5	5	5	6	3	6	6	28	52,0992319386069	36	18	20	20	18	18	18	18	18	18	18	18	20	130	92
C345	2	15	2	6	2	1	5	2	1	2	5	1	5	1	4	1	1	6	3	2	5	5	4	4	5	21	24	28	17	20	20	17	15	18	18	18	17	16	13	18	125	82
C344	2	14	3	2	2	3	5	4	2	5	4	3	2	2	5	4	2	4	3	4	5	4	4	3	6	16	36	29	14	15	17	12	15	18	14	15	11	11	13	19	105	69
C343	2	15	6	6	3,34183745101397	6	3	6	6	6	6	6	1	1	5,36730179788665	6	1	6	5	4	6	6	6	6	6	24,341837451014	50,3673017978866	39	19	15	23	19	20	20	14	21	24	18	13	21	130	97
C342	2	14	6	1	4	5	6	6	3	6	5	6	1	1	3	1	1	6	3	6	1	5	5	5	1	16	45	26	15	19	18	18	16	16	17	17	12	13	8	10	119	60
C341	2	15	6	6	1	3	6	6	1	6	6	6	1	1	6	6	1	6	6	6	1	6	3	6	6	17	51	34	24	29	23	18	24	14	14	10	6	10	22	14	146	62
C340	1	18	1	3	2	1	2	1	3	2	2	1	1	1	2	2	1	4	4	1	2	2	2	1	1	13	16	13	25	30	20	23	23	26	21	10	19	7	15	24	168	75
C339	2	17	3	6	4	1	6	6	3	6	3	2	1	1	5	2	1	5	2	1	1	3	1	1	1	19	36	10	21	23	24	23	22	18	22	17	19	16	19	17	153	88
C338	2	17	1	2	1	1	2	2	2	2	1	1	1	1	2	1	1	2	1	1	1	1	2	1	1	9	14	8	19	22	20	17	17	23	16	11	10	9	13	17	134	60
C337	1	17	3	2	2	1	6	4	1	5	1	1	1	1	3	1	1	3	2	4	1	1	1	1	1	9	27	11	18	24	24	15	16	7	15	6	6	6	6	7	119	31
C336	2	17	4	2	2	5	2	4	2	5	3	5	1	1	5	4	1	6	4	3	2	3	2	2	1	12	40	17	21	24	24	19	21	20	18	12	15	12	19	19	147	77
C335	2	17	1	3	2	1	6	4	4	5	1	1	1	1	5	1	1	5	1	1	1	1	1	1	1	13	29	7	21	24	24	23	24	24	15	10	7	11	10	19	155	57
C333	1	17	2	1	1	1	3	3	1	2	1	2	1	1	3	2	1	2	3	2	1	1	1	2	1	7	20	11	13	14	13	21	14	18	15	13	13	9	13	11	108	59
C332	2	18	1	1	1	5	2	2	1	6	1	5	1	1	6	5	1	6	2	1	1	1	1	1	1	7	38	8	23	22	24	25	19	22	17	14	10	10	12	16	152	62
C331	1	17	1	1	5	1	1	1	1	2	1	1	1	1	2	1	1	2	1	1	1	1	1	1	1	11	12	7	23	28	27	28	24	24	25	16	19	17	26	25	179	103
C330	1	18	3	1	6	1	5	6	1	1	1	1	1	1	3	1	1	1	5	1	1	1	1	1	1	12	22	11	11	7	6	9	12	12	9	6	16	6	10	9	66	47
C329	1	18	1	1	1	1	1	1	1	1	1	1	1	1	1	1	1	1	1	1	1	1	1	1	1	7	9	7	25	27	30	23	18	20	21	9	6	6	15	11	164	47
C328	1	17	2	1	1	1	5	4	1	4	3	1	1	1	4	1	1	5	4	1	3	3	5	1	1	9	27	18	29	30	30	28	22	30	18	7	12	12	18	24	187	73
C327	1	16	2	1	3	1	2	1	1	2	1	1	1	1	2	1	1	2	1	4	2	1	5	2	1	9	14	16	20	18	12	23	20	19	18	12	6	6	17	19	130	60
C326	2	16	3	4	2	1	4	4	2	2	3	3	1	1	1	1	1	5	1	2	1	4	5	3	5	14	24	21	13	12	19	11	13	14	11	23	13	18	14	19	93	87
C325	2	16	5	3	1	6	6	5	2	6	6	6	1	5	6	6	1	6	5	6	6	6	5	6	3	19	52	37	22	24	24	20	16	20	11	18	18	17	17	18	137	88
C324	2	17	3	3	3	5	4	4	2	5	3	4	2	1	4	3	2	4	4	2	3	3	2	2	2	16	36	18	20	22	25	23	21	19	20	14	22	10	12	18	150	76
C323	1	17	1	1	1	1	6	2	1	2	1	1	1	1	6	1	1	6	1	1	5	1	1	1	1	7	26	11	20	15	16	15	23	19	21	14	12	10	20	20	129	76
C322	1	16	1	1	1	1	1	3	5	6	1	1	1	1	6	1	1	2	5	1	1	1	1	1	1	11	22	11	18	15	17	21	14	15	15	6	8	5	13	9	115	41
C321	1	17	2	1	2	1	4	2	1	1	2	1	1	1	1	1	1	1	1	1	1	2	1	1	1	9	14	8	17	20	17	24	20	17	19	12	9	13	19	16	134	69
C320	2	16	5	3	2	5	6	4	3	4	3	4	1	1	5	4	3	6	4	2	4	3	3	4	5	16	43	25	20	21	18	19	19	20	17	14	17	18	17	16	134	82
C319	2	16	6	2	3	5	6	4	2	5	2	6	2	2	5	5	2	6	2	2	4	2	3	2	2	15	48	17	17	19	16	15	18	16	17	17	21	16	17	18	118	89
C318	2	18	3	4	2	2	5	5	3	3	6	2	2	1	4	2	2	4	4	3	5	6	2	2	2	20	30	24	13	12	12	13	13	18	11	18	19	17	13	17	92	84
C316	1	16	1	1	1	1	1	4	1	1	1	1	1	1	1	1	1	1	1	1	1	1	1	1	1	7	12	7	20	20	22	19	22	18	17	16	15	21	16	14	138	82
C315	2	16	1	2	2	3	1	1	1	4	1	3	1	1	4	3	1	4	1	1	1	1	3	1	1	9	24	9	27	28	30	25	29	25	27	17	12	13	19	18	191	79
C314	2	17	1	1	1	1	1	1	1	1	1	1	1	1	1	1	1	1	1	1	1	1	1	1	1	7	9	7	30	28	29	28	27	25	19	12	6	21	22	14	186	75
C312	2	16	3	1	1	2	5	4	1	4	2	1	2	1	2	2	1	4	1	4	2	2	3	2	1	9	27	15	18	24	22	20	20	16	17	15	9	13	10	16	137	63
C311	1	16	1	1	1	1	2	2	1	3	1	1	1	1	2	1	1	2	1	1	1	1	1	1	1	7	15	7	14	22	19	22	14	6	10	10	6	6	14	14	107	50
C309	2	17	3	3	2	1	4	3	2	2	2	1	1	1	4	1	1	4	2	2	1	2	2	2	1	12	23	12	22	21	21	17	26	20	17	11	12	13	14	15	144	65
C308	2	17	5	4	4	4	5	4	3	4	5	5	2	1	5	3	2	5	3,93218572603558	5	5	5	3	3	4	21	40	28,9321857260356	23	22	26	21	26	22	21	15	10	13	16	22	161	76
C307	2	17	6	3	1	6	6	6	5	6	6	5	2	3	5	5	2	5	5	6	5	6	6	5	5	22	50	38	15	21	20	23	24	14	18	15	15	24	20	17	135	91
C306	1	17	1	1	1	1	6	6	2	2	1	1	1	1	2	3	1	4	1	1	3	1	1	1	1	8	26	9	28	29	25	22	26	6	30	11	23	6	18	6	166	64
C305	1	18	1	2	2	1	5	3	1	3	1	1	2	1	6	1	1	3	3	1	1	1	1	1	1	10	24	9	20	17	16	24	18	16	12	15	14	9	27	19	123	84
C304	1	17	2	1	1	1	3	5	1	6	1	1	1	1	3	1	1	6	1	1	1	1	1	1	1	7	28	7	16	19	18	17	17	17	19	14	18	16	16	15	123	79
C303	2	16	1	2	3	1	3,15098663358052	1	3	4	5	2	1	1	6	5	1	5	4	6	2	1	2	3	1	16	28,1509866335805	19	27	27	27	24	24	26	22	19	13	12	20	27	177	91
C302	2	15	6	3	3	6	6	6	3	6	6	6	3	3	6	6	1	6	5	6	6	6	6	6	6	22	54	41	16	14	13	16	19	16	17	21	17	24	23	18	111	103
C301	2	14	4	3	3	4	5	5	1	4	3	3	1	1	4	3	4	4	5	4	4	3	2	3	1	16	36	22	25	27	30	20	26	23	18	14	6	8	14	14	169	56
C300	2	15	6	4	4	3	5	5	3	5	4	3	4	2	5	4	5	5	5	6	5	4	3	5	4	26	41	32	17	14	14	18	19	20	18	19	19	22	24	21	120	105
C299	2	15	5	4	4	3	5	5	4	5	4	4	5	2	5	4	3	5	5	3	4	4	4	4	5	26	41	29	18	19	20	16	17	21	18	18	26	23	22	26	129	115
C298	2	15	3	3	2	3	4	4	2	5	3	3	1	1	5	3	3	5	1	2	2	3	2	2	2	15	35	14	20	20	23	22	26	23	23	11	7	6	15	22	157	61
C297	2	15	4	5	3	1	5	4	5	5	2	1	1	1	2	5	1	2	4	4	2	2	2	1	2	18	29	17	23	23	23	23	27	25	21	16	13	15	24	28	165	96
C296	2	15	5	4	5	5	5	5	1	4	5	3	3	2	5	3	1	4	5	4	2	5	4	4	4	21	39	28	12	18	18	17	23	16	14	15	18	23	19	20	118	95
C295	2	15	5	3	2	6	5	5	1	6	5	6	3	4	6	6	1	6	5	6	5	5	5	6	6	19	51	38	19	19	25	18	23	18	15	20	9	18	24	23	137	94
C294	2	15	4	4	3	2	5	4	3	5	4	3	3	2	5	3	4	5	2	3	3	4	4	4	5	23	36	25	20	16	23	19	19	19	16	15	17	13	10	19	132	74
C293	1	15	3	2	1	3	5	2	2	3	2	3	2	1	4	5	1	4	2	2	2	2	2	3	3	11	32	16	23	23	19	21	24	21	23	11	12	13	14	19	154	69
C292	2	15	3	3	1	4	5	3	1	6	1	4	1	1	6	4	1	6	1	1	1	1	1	1	1	9	41	7	16	10	15	12	16	24	18	22	13	26	22	17	111	100
C291	2	16	6	1	1	6	6	6	1	6	5	5	1	4	6	6	1	6	3	6	3	5	5	6	3	14	53	31	24	27	27	24	24	22	23	11	27	13	14	18	171	83
C290	2	15	6	6	6	6	6	1	1	1	1	6	6	1	1	1	6	3	6	3	6	6	6	6	6	27	31	39	27	25	29	24	30	29	30	9	9	6	28	29	194	81
C288	1	15	1	1	2	2	2	2	1	2	1	1	1	1	5	1	1	1	1	1	1	1	1	1	1	8	17	7	25	26	28	23	23	27	20	11	9	13	21	21	172	75
C287	1	15	1	1	1	1	2	4	1	4	1	1	1	1	4	1	1	2	1	1	1	1	1	1	1	7	20	7	24	30	27	27	29	25	29	9	11	8	7	11	191	46
C286	1	14	2	2	2,42922806616509	1	4	4	2	4	3	1	4	1	4	2	3	4	4	2	4	3	1	2	2	17,4292280661651	26	18	13	14	15	16	16	13	17	12	19	7	14	12	104	64
C285	1	16	1	3	6	1	1	3	4	3	1	1	1	1	3	1	1	2	1	1	1	1	3	1	1	17	16	9	24	24	18	22	18	14	14	11	13	12	15	12	134	63
C284	2	14	2	1	1	2	1	1	1	2	4	2	1	1	1	1	1	1	1	1	1	4	1	1	1	10	13	10	30	27	27	25	25	20	21	9	6	8	11	21	175	55
C283	1	15	1	1	1	1	1	1	1	1	3	1	1	1	1	1	1	1	1	1	1	3	1	1	1	9	9	9	24	24	15	15	15	18	12	15	6	15	12	18	123	66
C282	2	15	2	3	2	2	2	2	1	2	1	1	1	1	2	2	1	1	1	1	1	1	1	1	1	10	16	7	8	14	11	15	13	6	6	8	7	11	7	11	73	44
C281	1	15	1	2	1	1	5	5	1	2	1	1	1	1	5	1	1	1	1	1	1	1	1	1	1	8	22	7	19	23	21	20	23	18	13	14	8	15	21	16	137	74
C280	1	15	1	1	3	1	6	1	1	1	1	1	1	1	1	1	2	1	1	1	1	1	1	1	1	10	14	7	23	28	28	24	23	22	23	13	6	8	16	14	171	57
C279	1	15	1	3	3	1	1	2	2	2	1	1	1	1	3	1	3	2	1	1	1	1	1	1	1	14	14	7	20	24	26	22	25	23	25	8	6	6	15	15	165	50
C278	2	15	6	2	2	5	5	5	1	5	3	4	3	1	5	5	1	5	2	3	3	3	4	3	1	13	45	19	17	17	18	14	24	17	14	23	26	21	21	23	121	114
C277	2	14	5	2	2	6	4	3	2	3	6	6	2	1	4	3	2	4	4	4	4	6	3	4	3	17	38	28	24	22	21	21	25	25	16	16	11	20	27	23	154	97
C276	2	15	6	2	2	6	5	5	2	6	6	3	2	4	6	5	2	6	6	6	6	6	6	6	4	20	48	40	21	29	29	25	23	16	18	13	21	18	15	18	161	85
C275	1	15	2	2	3	1	2	2	2	1	2	2	1	1	1	1	1,61025964860597	2	1	1	1	2	1	1	1	12,610259648606	14	8	19	30	28	23	26	19	22	11	6	12	16	22	167	67
C274	2	15	6	6	5	4	6	6	1	3	6	3	1	1	2	2	3	4	2	6	4	6	3	6	4	23	36	31	27	30	30	25	20	23	23	6	13	8	18	25	178	70
C273	2	15	1	2	1	2	1	6	1	5	2	2	1	1	2	2	1	2	1	1	1	2	2	1	2	9	23	10	19	20	21	17	20	23	19	13	17	18	15	17	139	80
C272	2	15	6	3	4	5	6	5	5	5	4	5	5	1	5	5	5	5	5	5	5	4	5	5	5	27	47	34	20	23	19	21	25	20	23	15	6	16	23	20	151	80
C271	2	14	1	4	2	1	6	5	2	5	1	1	1	1	5	1	1	6	1	1	1	1	2	1	1	12	31	8	16	16	17	15	18	13	11	15	11	17	19	18	106	80
C270	2	15	3	1	2	2	4	4	1	2	2	2	1	1	3	2	1	2	2	2	1	2	2	2	2	9	24	13	19	22	20	20	21	19	17	16	10	14	18	15	138	73
C269	1	15	6	2	2	6	6	5	3	6	6	6	2	1	6	6	2	6	5	6	6	6	3	6	6	18	53	38	15	18	17	14	14	13	13	18	11	11	14	15	104	69
C268	2	15	2	2	1	2	2	2	1	4	1	1	1	1	2	3	1	2	1	2	1	1	1	1	1	8	20	8	19	30	28	26	23	26	29	18	6	11	12	17	181	64
C267	1	15	1	1	1	1	2	2	1	4	1	1	1	1	4	1	1	4	1	1	1	1	1	1	1	7	20	7	14	11	8	25	19	11	17	16	10	9	16	15	105	66
C266	1	15	1	2	2	1	1	5	2	2	2	2	1	1	2	1	1	2	1	1	2	2	1	1	1	11	17	9	26	25	23	22	17	25	12	11	9	6	8	15	150	49
C265	2	15	5	2	3	3	5	5	4	2	4	4	3	1	2	1	4	5	4	5	4	4	3	2	2	21	32	24	18	17	16	14	18	19	18	17	22	18	16	20	120	93
C264	1	15	2	1	1	1	2	2	1	3	1	2	2	1	2	2	3	3	2	1	1	1	1	1	1	10	19	8	17	22	22	22	18	15	18	10	13	12	18	16	134	69
C263	1	14	4	1	3	4	5	4	5	4	2	2	3	1	4	3	1	4	3	6	3	2	2	4	2	16	34	22	24	17	16	24	22	25	25	18	8	10	27	28	153	91
C262	1	15	1	1	1	1	2	6	1	2	1	1	1	1	2	1	1	2	1	1	1	1	1	1	1	7	18	7	28	30	30	30	26	26	29	10	7	6	18	13	199	54
C261	2	15	1	2	1	3	2	2	1	2	5	3	1	1	3	1	1	4	2	1	1	5	2	1	1	12	21	13	18	21	25	15	17	17	14	15	7	6	20	21	127	69
C260	2	15	6	5	4	6	6	6	4	6	4	6	4	1	6	6	1	6	6	5	6	4	4	5	5	23	54	35	19	19	23	14	24	19	17	22	23	19	24	21	135	109
C259	2	15	5	3	3	3	6	5	2	4	3	3	3	1	5	3	3	5	3	4	3	3	2	4	4	18	39	23	18	23	26	22	20	21	20	14	12	11	18	20	150	75
C258	2	15	2	3	3	1	2	2	2	1	2	1	3	1	1	1	2	1	2	2	2	2	1	1	1	16	12	11	17	20	20	18	21	21	21	19	15	19	14	22	138	89
C257	1	14	2	2	1	1	4	3	1	3	1	1	1	1	2	2	1	2	1	1	1	1	1	1	1	8	20	7	22	24	24	20	24	23	18	11	11	11	12	20	155	65
C256	1	15	1	1	2	1	2	3	1	6	2	1	1	1	3	1	1	3	2	1	1	2	2	1	1	9	21	10	23	25	26	19	23	18	20	22	13	17	12	17	154	81
C255	1	15	1	1	1	1	1	1	1	1	1	1	1	1	1	1	1	1	1	1	1	1	1	1	1	7	9	7	13	23	20	19	9	16	6	6	12	6	7	8	106	39
C254	2	15	4	3	2	4	5	4	3	5	2	5	2	1	5	2	4	6	5	5	2	2	2	4	3	17	40	23	24	25	26	21	23	24	17	12	15	12	16	21	160	76
C253	1	14	1	1	1	1	5	1	1	1	1	1	1	1	1	1	2	1	1	2	1	1	2	1	1	8	13	9	23	24	26	20	21	26	23	13	13	11	13	16	163	66
C252	2	15	2	3	2	1	3	2	1	2	2	1	1	1	2	1	1	2	1	1	1	2	2	1	1	11	16	9	16	16	16	15	17	16	14	19	18	14	14	19	110	84
C251	2	15	6	6	2	6	6	5	1	6	5	6	1	1	5	6	1	5	3	5	6	5	6	6	6	17	51	37	22	19	16	25	25	11	19	10	19	13	8	22	137	72
C250	2	15	6	1	1	2	6	5	1	1	5	1	1	1	1	1	1	1	3	5	3	5	3	6	1	11	24	26	27	26	28	26	25	26	24	15	17	6	17	24	182	79
C249	2	15	1	3	2	2	1	2	1	3	2	3	2	1	5	1	1	4	2	1	1	2	2	1	1	12	22	10	26	30	30	23	19	26	21	12	6	7	16	22	175	63
C248	1	14	3	1	1	2	4	4	2	4	2	3	1	1	4	3	2	5	5	2	2	2	2	2	2	10	32	17	20	25	25	20	21	18	16	12	8	9	17	12	145	58
C247	1	15	1	6	2	3	1	1	1	4	1	1	1	1	4	2	1	5	1	1	1	1	2	1	1	13	22	8	23	25	24	22	23	20	19	14	17	11	16	17	156	75
C246	2	15	2	4	5	2	3	2	5	2	5	3	1	1	3	2	1	3	1	2	1	5	2	1	1	22	22	13	29	26	28	22	27	30	23	24	19	23	29	30	185	125
C245	2	15	3	6	6	1	2	2	3	2	1	1	1	1	1	1	1	1	1	1	1	1	1	1	1	19	14	7	13	17	18	18	20	23	12	13	18	10	11	18	121	70
C244	2	14	4	3	1	3	5	5	1	5	3	2	2	1	5	4	1	5	4	4	2	3	2	3	2	12	38	20	23	26	26	20	21	23	22	6	6	6	16	18	161	52
C243	1	15	4	2	2	2	6	5	1	5	3	1	2	1	5	3	1	5	4	3	1	3	1	3	1	12	36	16	24	27	23	25	23	22	19	9	7	9	16	17	163	58
C242	2	15	3	3	2	4	5	5	1	6	3	4	1	1	6	4	1	6	1	4	2	3	2	2	2	12	43	16	20	23	23	18	24	20	16	12	18	17	16	17	144	80
C241	2	15	3	6	1	1	6	3	1	2	1	1	1	1	4	1	1	4	1	1	1	1	1	1	1	12	25	7	19	18	18	20	24	14	12	22	21	20	18	16	125	97
C240	2	15	3	4	3	4	4	2	3	4	2	2	2	1	4	3	1	4	2	2	3	2	3	3	3	16	30	18	18	20	14	19	26	20	16	13	17	14	13	21	133	78
C239	2	15	2	3	2	1	4	4	2	4	2	1	1	1	3	2	1	4	6	1	1	2	2	1	3	12	25	16	16	13	11	12	22	23	19	15	13	13	26	23	116	90
C238	2	15	5	3	2	3	6	4	2	5	3	2	1	1	5	5	2	5	3	4	3	3	2	3	2	14	40	20	25	25	27	22	23	25	20	15	9	16	20	20	167	80
C237	2	14	2	4	3	6	2	5	3	6	6	5	2	1	6	6	1	6	4	3	5	6	4	6	6	20	44	34	19	17	19	12	19	24	21	15	28	16	22	26	131	107
C236	1	15	1	1	3	1	1	1	3	1	1	1	2	1	1	1	1	1	1	1	1	1	1	1	1	12	9	7	23	30	30	28	29	23	25	14	8	6	12	12	188	52
C235	2	11	2	2	1	3	4	1	1	2	1	1	1	1	4	1	1	4	1	2	2	1	1	1	3	8	22	11	15	16	15	19	16	12	12	11	8	12	8	10	105	49
C234	2	11	1	1	1	1	2	2	1	6	1	1	1	1	6	1	1	6	6	1	1	1	1	1	1	7	26	12	16	20	20	18	15	13	13	11	12	18	12	13	115	66
C233	2	12	6	2	1	1	6	5	3	3	6	1	1	1	2	3	1	1	6	6	5	6	4,06442739951151	6	6	15	28	39,0644273995115	21	23	22	16	16	10	6	11	6	6	8	17	114	48
C232	2	12	5	1	2	1	5	5	2	3	3	2	1	1	3	1	2	3	3	3	2	3	3	4	3	12	28	21	21	28	29	21	29	11	25	11	6	13	21	18	164	69
C231	2	12	4	3	4	3	5	5	3	6	2	2	2	1	5	5	3	4	4	3	3	2	3	2	2	18	39	19	24	25	27	22	18	21	20	13	10	9	23	15	157	70
C230	2	11	2	3	2	3	5	4	1	4	6	3	1	1	3	3	1	4	3	1	4	6	3	6	5	15	31	28	25	25	26	18	23	20	21	17	7	12	15	23	158	74
C229	2	12	5	1	3	1	6	4	1	3	6	1	2	1	5	2	3	2	5	3	5	6	1	5	1	17	29	26	22	28	28	24	27	18	17	11	9	8	15	14	164	57
C228	2	12	6	2	1	5	6	6	2	5	3	5	1	1	6	4	2	6	5	1	6	3	4	5	4	12	49	28	16	21	19	18	21	19	19	11	9	9	21	18	133	68
C227	2	12	4	3	3	4	5	2	2	5	2	1	2	1	5	2	1	5	4	4	1	2	1	2	1	14	33	15	21	24	25	22	19	19	19	17	11	13	17	17	149	75
C226	2	12	2	1	1	4	4	4	1,72482820314596	4	4	1	1	1	5	2	2	2	6	3	3	4	3	3	5	11,724828203146	28	27	19	13	13	16	19	14	20	19	9	19	18	15	114	80
C225	2	12	1	1	1	1	1	1	1	4	1	1	1	1	3	1	1	4	4	1	1	1	1	1	1	7	17	10	17	25	26	19	17	30	12	6	6	7	7	17	146	43
C224	2	12	2	3	2	2	5	4	1	2	3	2	1	1	5	1	3	3	5	2	3	3	2	4	4	14	26	23	21	24	28	21	22	26	18	16	7	14	24	25	160	86
C223	2	11	3	3	2	2	5	4	3	5	2	2	2	1	4	3	2	5	5	2	2	2	3	3	2	15	33	19	21	23	23	18	14	16	16	14	13	14	12	14	131	67
C222	2	11	6	3	3	5	6	1	3	6	6	6	6	1	6	6	1	6	6	4,65072070265949	6	6	5	3	5,01955233987222	23	48	35,6702730425317	27	30	30	21	26	22	19	21	18	9	16	26	175	90
C221	2	12	1	1	1	1	2	1	2	6	2	1	1	1	3	1	1	3	3	1,30495489182689	1	2	4	1	2	9	19	14,3049548918269	22	27	23	21	22	25	21	15	8	16	11	13	161	63
C220	2	12	1	1	1	1	6	6	1	6	1	1	1	1	6	2	1	2	2	1	1	1	1	1	1	7	31	8	21	18	20	21	17	14	20	11	13	10	12	16	131	62
C219	1	12	2	1	1	1	5	2	3	2	1	1	1	1	4	3	1	5	2	1	1	1	1	2	1	9	25	9	18	30	30	23	24	15	23	10	6	8	16	14	163	54
C218	2	12	6	6	1	5	6	5	1	6	5	2	1	1	6	2	1	5	2	2	2	5	1	6	1	16	43	19	9	11	7	10	11	11	12	21	25	13	13	18	71	90
C217	2	12	2	2	2	1	2	2	3	3	2	1	2	1	3	1	1	2	2	1	1	2	2	2	2	13	17	12	18	20	19	20	19	10	12	8	17	6	7	14	118	52
C216	2	13	6	6	3	6	6	6	2	6	6	6	3	3	6	6	1	6	5	6	4	6	6	6	4	24	54	37	14	13	17	17	12	13	9	26	27	23	26	24	95	126
C215	1	17	2	1	1	1	4	2	1	2	2	1	1	1	6	1	1	2	1	1	1	2	2	1	1	8	21	9	19	21	18	21	20	17	11	6	6	6	12	10	127	40
C214	2	17	6	6	3	6	6	5	1	6	6	2	1	2	6	6	1	6	1	3	1	6	6	6	1	20	49	24	6	6	6	8	14	22	8	29	21	30	20	25	70	125
C213	2	18	2	2	1	3	5	5	1	5	4	2	1	1	5	3	1	5	4	2	2	2	3	2	3	11	35	18	24	24	24	19	22	25	23	12	11	12	21	14	161	70
C212	1	17	2	2	3	1	3	6	3	4	2	1	1	1	4	2	4	5	2	1	3	2	2	1	1	16	28	12	20	29	26	25	21	29	14	16	11	14	19	19	164	79
C211	2	17	2	1	1	1	2	2	1	2	2	1	1	1	2	1	1	2	2	2	3	2	2	2	2	8	15	15	30	24	24	24	16	30	21	9	7	6	17	24	169	63
C210	2	17	3	3	2	1	4	2	1	4	3	1	1	1	3	3	1	4	2	1	1	3	1	1	1	12	25	10	16	15	15	19	15	13	10	8	8	7	6	6	103	35
C209	1	17	1	1	3	1	2	3	1	1	1	1	1	1	1	1	1	1	1	1	1	2	1	1	1	9	12	8	27	19	18	25	24	30	27	9	6	12	24	22	170	73
C208	1	17	2	1	6	1	3	6	1	1	1	1	1	1	2	1	1	2	1	3	1	1	6	3	1	12	19	16	19	19	20	22	16	20	16	10	23	13	19	20	132	85
C207	2	17	2	3	1	2	4	2	1	3	2	1	1	1	2	1	1	2	1	3	1	2	2	2	1	10	19	12	26	30	30	23	18	27	16	6	7	7	10	13	170	43
C206	2	17	1	2	2	1	1	1	2	2	1	1	2	1	1	1	1	1	2	1	1	1	1	1	1	11	10	8	20	28	27	20	23	26	25	13	8	13	14	12	169	60
C205	2	17	2	2	2	3	2	4	1	3	3	3	1	1	4	3	1	4	2	3	1	3	3	2	2	11	28	16	24	23	24	21	18	23	14	12	17	7	20	18	147	74
C204	2	17	3	2	2	1	4	2	3	1	3	1	1	1	1	1	1	1	3	3	2	3	2	2	2	13	15	17	22	24	23	19	17	25	14	12	12	13	11	18	144	66
C203	2	17	2	3	1	3	3	2	1	3	3	2	1	1	3	2	1	3	4	2	4	5	1	1	1	11	23	18	19	24	23	20	15	11	18	12	12	9	16	16	130	65
C202	2	17	3	1	1	3	6	4	1	6	1	3	1	1	6	3	1	6	3	1	1	1	1	1	1	7	40	9	19	19	18	17	11	25	18	11	9	11	17	14	127	62
C201	2	15	4	3	3	5	5	4	2	5	6	5	3	3	5	5	2	5	3	5	4	6	4	5	4	22	43	31	21	16	19	18	18	20	19	21	18	19	19	24	131	101
C200	2	16	5	5	2	5	6	4	4	5	2	2	1	1	5	4	1	5	4	3	5	2	2	3	3	16	41	22	19	15	17	22	27	17	23	24	16	26	26	17	140	109
C199	1	16	1	1	1	1	1	1	1	1	1	1	1	1	1	1	1	1	2	1	1	1	3	1	1	7	9	10	26	30	30	25	25	20	27	6	6	6	10	10	183	38
C198	2	16	1	5	3	4	4	4	5	4	4	5	3	1	4	3	1	4	5	4	5	4	3	3	3	22	33	27	22	15	21	25	21	23	23	12	17	18	22	17	150	86
C197	2	15	2	4	1	1	2	2	1	2	4	1	2	1	2	1	1	2	2	3	2	4	3	1	3	14	15	18	22	21	23	18	20	22	19	16	12	14	20	21	145	83
C196	1	16	2	2	2	2	5	4	2	4	2	2	2	2	4	4	2	4	5	2	2	2	2	2	2,08424141134567	14	31	17,0842414113457	14	14	15	16	14	14	14	14	14	14	16	14	101	72
C195	2	16	3	6	5	4	4	1	4	4	1	1	1	1	4	3	1	4	1	3	1	1	1	1	1	19	28	9	17	23	20	16	23	14	24	16	12	17	12	13	137	70
C194	2	17	1	1	1	1	2	2	1	1	1	1	1	1	1	1	1	1	2	1	1	1	3	1	1	7	11	10	19	24	21	26	19	24	16	10	13	11	17	24	149	75
C193	2	16	2	2	2	5	3	5	2	5	5	5	2	2	5	6	2	5	4	5	4	5	4	5	3	17	41	30	18	18	17	22	17	19	14	13	12	13	16	13	125	67
C192	2	16	4	1	1	5	6	4	1	5	4	5	1	2	6	4	1	6	2	5	3	4	3	5	4	11	45	26	22	27	27	19	16	23	15	18	20	15	20	19	149	92
C191	2	16	4	3	1	1	5	4	1	3	1	1	1	1	4	1	1	4	1	1	1	1	1	1	1	9	27	7	20	17	17	21	16	19	11	14	20	14	19	18	121	85
C189	1	18	3	1	3	1	4	2	2	1	2	1	1	1	6	1	1	6	1	3	2	2	1	2	1	11	25	12	16	20	20	20	14	12	10	14	14	12	16	12	112	68
C188	1	16	1	1	1	1	1	1	1	1	1	1	1	1	1	1	1	1	1	1	1	1	1	1	1	7	9	7	13	13	13	13	20	16	17	15	10	16	13	12	105	66
C187	1	16	4	2	1	4	6	6	1	6	3	1	3	2	6	4	1	6	5	4	1	2	3	1	3	13	43	19	26	17	22	14	7	30	10	12	18	9	26	30	126	95
C186	1	18	5	1	1	5	6	5	1	5	5	4	1	1	5	5	1	5	1	5	4	5	3	5	3	11	45	26	26	26	26	25	25	24	24	8	7	20	25	17	176	77
C185	2	16	6	5	4	5	6	6	6	2	6	4	6	1	6	6	1	6	6	6	6	6	6	6	4	29	47	40	15	14	19	14	19	21	19	19	16	16	16	20	121	87
C184	2	16	3	4	3	5	5	4	1	5	2	2	1	1	5	5	1	5	4	4	2	2	3	3	3	13	39	21	17	20	20	19	8	13	8	10	17	6	6	16	105	55
C183	2	16	1	3	2	2	3	2	2	2	1	2	1	1	3	2	1	2	2	1	1	1	1	1	2	11	19	9	22	23	22	22	21	19	20	14	10	12	14	17	149	67
C182	2	16	1	1	1	1	1	6	1	1	1	1	1	1	2	1	1	1	6	1	1	6	1	1	1	7	15	17	24	22	25	19	27	27	20	10	11	15	18	18	164	72
C181	2	16	5	2	2	3	6	5	1	4	3	4	2	1	5	4	1	5	4	4	3	3	2	4	4	12	41	24	22	17	18	16	20	29	19	22	27	24	17	27	141	117
C180	1	16	1	3	2	1	3	3	2	3	3	1	1	1	2	1	4	3	2	1	2	3	3	1	1	16	18	13	18	21	19	20	20	20	17	16	14	20	19	19	135	88
C179	2	16	2	2	3	3	4	3	1	4	4	4	1	1	4	3	1	4	5	4	2	4	4	5	5	13	31	29	23	27	30	21	21	17	20	20	10	17	15	19	159	81
C178	2	16	5	6	6	4	6	5	4	5	5	4	3	1	6	5	4	6	3	5	4	5	4	5	3	29	46	29	18	18	17	18	18	19	19	22	17	13	16	18	127	86
C177	2	17	3	3	1	2	4	3	2	4	5	1	2	1	4	1	1	3	5	3	1	5	3	1	2	15	25	20	22	23	26	19	17	19	15	15	21	11	18	13	141	78
C176	2	16	3	1	1	2	5	4	1	5	2	2	1	1	5	2	1	5	1	2	1	2	3	1	1	8	33	11	21	20	25	13	19	16	19	14	13	14	19	16	133	76
C175	2	15	2	4	2	1	4	4	3	4	2	2	3	1	4	3	5	4	4	3	2	2	3	2	3	20	28	19	17	20	23	19	20	18	18	19	18	19	19	19	135	94
C174	2	15	1	5	2	1	4	4	3	4	1	1	1	1	5	1	1	4	1	1	1	1	4	1	1	14	25	10	18	24	18	14	18	21	18	22	23	20	20	25	131	110
C173	1	15	3	1	1	2	4	3	2	3	1	2	1	1	3	3	1	4	4	1	2	1	1	2	1	8	27	12	19	29	28	25	19	21	16	10	6	6	13	21	157	56
C172	1	15	2	1	1	1	2	6	2	2	1	2	1	1	2	1	1	2	1	1	1	1	1	1	1	8	20	7	23	25	23	20	22	21	20	13	12	13	19	14	154	71
C171	2	15	2	1	1	2	5	4	1	3	1	1	2	1	4	2	1	5	2	1	1	1	1	1	1	8	28	8	23	26	27	20	14	22	11	12	19	12	16	16	143	75
C169	2	14	6	5	2	5	6	5	1	6	5	1	2	1	6	5	2	3	3	6	3	5	3	4	2	18	43	26	20	24	24	23	20	19	13	14	6	13	10	17	143	60
C168	2	15	1	1	1	1	1	1	1	1	1	1	1	1	1	1	1	1	1	1	1	1	1	1	1	7	9	7	21	13	13	21	20	15	9	15	10	12	12	12	112	61
C167	2	15	6	5	3	5	6	6	3	4	5	4	2	1	6	4	3	6	5	5	5	5	3	4	2	22	47	29	21	18	18	22	8	22	9	17	18	23	24	21	118	103
C165	2	15	2	2	3	1	5	2	2	6	5	1	1	1	6	2	1,04333823087177	3	5	2	1	5	4	2	1	15,0433382308718	28	20	15	18	17	17	16	12	13	10	8	7	11	14	108	50
C164	1	15	1	1	6	1	1	1	1	1	1	1	1	1	6	1	1	6	6	1	1	1	1	1	1	12	19	12	10	11	11	10	10	6	6	15	13	8	12	15	64	63
C163	1	16	5	1	1	3	6	6	1	5	4	2	1	1	5	2	1	5	3	2	3	4	3	4	2	10	39	21	20	19	19	20	11	12	12	11	14	11	16	11	113	63
C162	1	15	1	1	2	1	4	4	1	3	1	1	1	1	4	1	1	4	1	1	1	1	1	1	1	8	23	7	19	24	21	19	11	22	15	10	8	13	13	12	131	56
C161	1	16	1	1	5	1	4	2	1	1	1	1	6	1	1	1	1	1	1	1	1	1	2	1	1	16	13	8	7	6	6	16	20	22	8	20	10	23	14	9	85	76
C160	1	17	5	2	2	1	6	4	1	4	2	2	1	1	6	3	1	5	3	1	1	2	1	3	1	10	36	12	19	22	19	20	20	20	21	16	6	15	10	13	141	60
C159	2	15	1	1	1	1	5	2	1	2	1	1	1	1	2	1	1	2	1	,959151244756689	1	1	1	1	1	7	17	6,95915124475669	20	14	20	15	15	19	12	15	6	10	13	26	115	70
C158	1	17	1	4	4	1	3	3	1	6	2	1	1	1	4	1	1	3	2	1	1	2	1	1	3	14	23	11	25	26	30	25	24	24	23	7	8	13	22	21	177	71
C157	2	16	6	6	4	4	6	6	1	6	4	5	4	1	6	5	1	6	4	5	2	4	5	4	5	21	50	29	24	24	24	21	24	18	24	21	23	18	21	23	159	106
C156	2	15	1	1	1	1	1	1	1	1	1	1	1	1	1	1	1	1	1	1	1	1	1	1	1	7	9	7	30	30	30	30	20	29	16	8	6	6	7	24	185	51
C155	2	15	3	3	3	4	5	5	3	6	3	3	2	1	5	6	1	4	4	3	4	3	3	3	4	16	41	24	12	12	12	13	13	16	15	24	18	19	30	23	93	114
C154	2	15	3	2	2,32088192494461	5	5	4	2	3	5	2	3	1	5	1	1	4	3	3	6	5	6	1	3	16,3208819249446	32	27	13	22	21	17	19	20	16	12	7	16	12	17	128	64
C153	2	15	6	5	4	6	6	5	6	6	6	4	6	1	6	6	5	6	5	6	6	6	4	6	6	33	51	39	14	21	13	16	19	18	9	17	28	18	23	24	110	110
C152	2	15	5	2	1	4	2	4	1	4	4	5	1	1	4	5	3	6	3,436871049306	3	2	4	4	3	3	13	39	22,436871049306	20	25	22	20	20	21	22	19	6	20	23	17	150	85
C151	2	15	6	1	1	5	5	5	2	3	5	5	1	1	4	3	1	5	6	2	3	5	3	4	2	12	41	25	16	15	15	19	17	14	12	21	27	15	12	16	108	91
C150	2	15	5	5	3	6	6	6	3	6	6	6	3	1	6	6	2	6	3	3	3	6	5	5	5	23	53	30	17	17	21	14	19	20	18	16	11	18	16	21	126	82
C149	2	15	6	4	6	5	5	6	6	3	6	2	1	5	6	2	1	6	6	2	1	1	5	3	1	29	41	19	20	24	25	17	18	24	17	16	26	9	17	26	145	94
C148	2	15	2	4	2	3	4	5	2	4	2	3	2	1	4	3	2	4	1	1	2	2	2	2	1	15	32	11	21	24	22	18	20	21	20	13	11	11	14	18	146	67
C147	2	15	4	2	1	3	5	4	2	5	3	3	1	1	5	3	1	5	5	3	3	3	2	3	3	11	37	22	20	21	21	22	24	21	23	10	6	16	18	22	152	72
C145	2	14	1	2	1	1	6	2	3	2	5	1	1	1	3	1	2	3	1	1	5	5	2	1	1	15	20	16	19	21	23	21	24	20	17	14	10	18	26	20	145	88
C144	1	14	1	1	1	1	1	1	1	1	1	1	1	1	1	1	1	1	1	1	1	1	3	1	1	7	9	9	23	26	25	26	20	22	24	7	16	9	16	16	166	64
C143	2	14	5	2	2	4	6	5	1	5	5	3	1	1	3	4	2	4	4	5	3	5	4	4	3	14	39	28	16	13	20	17	18	18	10	18	8	12	9	17	112	64
C142	2	14	1	3	3	2	1	1	1	2	6	1	1	1	1	1	1	1	3	1	1	1	2,73976503567082	1	1	16	11	10,7397650356708	20	29	29	19	16	20	10	12	7	8	14	14	143	55
C141	2	15	4	3	3	2	3	4	2	3	4	2	1	1	4	2	1	3	4	3	1	4	2	2	2	15	27	18	22	25	25	18	21	20	16	12	7	15	13	17	147	64
C140	2	15	1	3	5	1	3	2	3	2	1	1	2	1	4	1	3	4	2	2	1	1	1	1	1	18	19	9	18	18	22	17	20	16	18	17	7	15	9	19	129	67
C139	1	13	1	1	1	1	2,17505569261343	1	1	2	1	1	1	1	1	1	1	1	1	1	1	1	1	1	1	7	11,1750556926134	7	26	27	27	18	25	21	17	15	8	13	14	17	161	67
C138	1	15	1	1	2	1	6	5	1	6	1	1	1	1	6	1	2	6	1	1	1	1	1	1	1	9	33	7	18	28	26	23	22	29	29	10	10	21	22	22	175	85
C137	2	14	5	3	3	6	3	3	4	5	5	6	3	5	5	6	3	5	2	4	2	5	5	5	2	26	44	25	21	24	24	20	23	24	20	13	9	14	16	24	156	76
C136	2	14	6	1	1	6	6	4	1	4	3	6	1	1	4	6	1	4	3	4	1	3	1	5	3	9	46	20	26	30	29	24	17	23	18	6	8	7	14	15	167	50
C135	1	14	3	1	1	2	5	5	1	5	2	2	1	1	5	2	1	4	5	3	2	2	2	3	2	8	33	19	15	18	20	9	12	14	12	15	6	10	8	8	100	47
C134	1	14	3	1	6	1	3	2	1	4	1	2	1	1	3	1	1	6	2	1	1	1	1	1	1	12	25	8	18	13	13	20	18	22	11	23	15	15	22	13	115	88
C133	1	14	6	1	1	6	6	6	1	6	3	5	1	1	6	5	1	6	1	1	1	3	2	6	1	9	52	15	29	30	30	30	29	26	30	16	26	19	20	25	204	106
C132	1	13	2	1	1	2	2	2	1	1	5	1	1	1	2	1	1	2	1	1	1	2	1	1	1	11	15	8	19	24	20	16	21	15	17	8	7	10	10	7	132	42
C131	1	15	1	3	3	1	5	4	1	6	1	1	1	1	5	1	2	6	1	1	1	1	5	1	1	12	30	11	19	22	21	19	22	14	23	19	6	7	14	16	140	62
C130	1	14	5	2	3	6	4	4	2	6	4	5	1	1	5	5	2	5	5	6	5	4	6	5	4	15	45	35	18	24	20	23	18	23	16	17	22	18	12	18	142	87
C129	1	16	1	1	1	1	1	1	1	6	3	1	1	1	2	1	1	1	1	5	1	3	4	1	1	9	15	16	11	18	12	16	13	13	16	12	6	10	8	11	99	47
C128	1	14	1	1	1	1	1	1	1	2	1	1	1	1	1	1	1	1,22968576260108	1	1	1	1	1	1	1	7	10,2296857626011	7	24	30	29	30	24	20	23	9	6	6	14	7	180	42
C127	2	15	2	3	2	2	6	3	3	4	2	2	1	1	3	3	1	4	2	2	2	2	2	2	1	13	29	13	25	24	26	25	25	25	15	12	14	10	22	19	165	77
C126	2	14	4	4	2	4	4	3	3	3	3	2	1	1	5	3	1	4	1	2	1	3	1	2	1	15	32	11	21	27	26	18	15	19	17	13	11	8	14	18	143	64
C125	1	14	1	1	2	1	2	2	2	5	1	1	1	1	1	1	1	1	1	1	1	1	1	1	1	9	15	7	21	30	26	22	22	22	23	6	6	6	11	17	166	46
C124	1	13	1	1	2	1	2	2	2	2	1	1	1	1	2	1	1	2	1	1	1	1	1	1	1	9	14	7	21	20	20	16	11	30	15	6	6	12	29	18	133	71
C123	1	13	1	1	1	1	1	1	2	1	1	1	1	1	1	1	1	1	1	1	1	1	1	1	1	8	9	7	15	22	26	17	9	18	14	12	7	7	14	14	121	54
C122	1	13	1	1	1	1	1	1	1	1	1	1	1	1	3	1	1	1	1	1	1	1	1	1	1	7	11	7	12	19	12	9	15	8	9	13	18	9	7	10	84	57
C121	2	14	1	1	1	2	2	1	1	3	1	1	1	1	2	1	1	1	5	1	1	1	1	1	1	7	14	11	14	15	17	13	13	15	16	11	9	10	12	14	103	56
C120	2	15	1	3	1	3	3	2	1	4	2	3	1	2	4	3	1	4	4	1	1	2	3	1	3	11	27	15	16	11	16	13	15	18	15	16	6	13	15	15	104	65
C119	2	14	4	4	2	3	5	5	2	5	2	4	1	1	4	4	1	4	4	3	2	2	2	3	2	13	38	18	18	23	21	19	18	19	11	11	14	8	10	15	129	58
C118	2	14	1	1	2	5	1	2	1	4	5	3	2	1	6	5	1	2	1	2	1	5	4	3	3	13	29	19	17	15	18	18	18	15	20	11	14	14	9	10	121	58
C117	1	14	1	1	1	1	2	1	1	1	1	1	1	1	1	1	1	1	1	1	1	1	1	1	1	7	10	7	23	13	23	22	22	22	20	6	13	18	17	11	145	65
C116	2	14	2	1	1	1	1	1	1	1	1	1	1	1	1	1	1	1	1,46166988168373	1	1	1	3	2	1	7	10	10,4616698816837	23	26	28	24	21	17	24	16	9	17	15	15	163	72
C115	2	14	4	6	3,7661775569408	4	4	4	4	3	2	4	1	1	4	4	1	4	1	3	1	2	1	2	1	18,7661775569408	35	11	19	16	18	15	19	18	16	17	19	16	25	23	121	100
C114	1	14	1	1	1	1	1	1	1	1	1	1	1	1	1	1	1	1	1	1	1	1	1	1	1	7	9	7	23	29	23	23	16	21	23	9	6	6	16	11	158	48
C113	2	14	5	2	2	4	5	5	2	5	4	4	2	2	5	4	2	5	5	4	4	4	4	4	5	16	42	30	21	24	24	21	18	20	18	17	12	14	18	18	146	79
C112	2	13	2	3	2	1	3	1	1	2	3	1	1	1	2	2	1	2	1	1	3	6	1	2	1	12	16	15	21	19	19	22	23	25	8	9	6	10	24	25	137	74
C111	1	14	1	1	1	1	2	1	1	1	1	1	1	1	1	1	1	1	2	1	1	1	1	1	1	7	10	8	24	25	24	24	19	19	18	9	10	10	15	17	153	61
C110	2	14	1	3	2	1	2	2	2	4	1	1	1	1	2	1	1	2	1	1	1	1	3	1	1	11	16	9	17	18	18	18	22	26	21	12	11	18	23	24	140	88
C109	1	14	1	4	4	1	4	1	4	6	1	1	2	1	6	1	3	6	1	1	1	1	1	1	1	19	27	7	20	26	22	15	18	29	25	13	9	9	11	12	155	54
C108	2	14	2	1	2	1	5	4	1	4	2	1	1	1	3	1	2	5	1	2	1	2	2	1	5	10	26	14	18	14	20	12	15	11	14	11	8	11	13	16	104	59
C107	2	14	5	2	2	5,42614405422544	6	5	2	6	4	6	2	1	6	6	1	6	5	2	3	4	2	3	3	14	51,4261440542254	22	18	19	26	12	21	11	15	6	17	9	16	15	122	63
C106	2	14	5	2	2	6	6	5	2	3	4	6	2	1	6	2	3	6	2	5	3	4	2	4	4	16	45	24	23	24	22	20	25	24	24	15	8	10	16	24	162	73
C105	2	14	3	6	2	3	2	1	2	5	6	2	1	1	5	3	2	4	2	3	5	6	5	3	2	20	28	26	16	21	23	19	27	18	23	22	13	12	17	24	147	88
C104	2	12	2	1	1	1	1	6	2	1	1	1	1	1	1	1	1	1	1	1	2	1	1	2	1	8	15	9	15	20	17	11	18	10	17	9	6	10	9	7	108	41
C103	1	12	1	2	2	1	2	2	3	2	1	1	1	1	2	1	2	2	1	1	1	1	2	1	1	12	14	8	24	26	29	28	29	22	26	12	11	12	17	19	184	71
C102	2	12	4	1	1	3	4	3	1	2	3	1	1	1	5	1	1	1	4	1	2	3	4	4	2,76979162407619	9	24	20,7697916240762	17	28	23	12	23	18	19	20	6	18	11	17	140	72
C101	1	12	2	1	1	1	2	2	2	3	1	1	1	1	2	1	2	2	2	1	1	1	1	1	1	9	16	8	18	21	21	18	22	20	20	12	9	10	15	15	140	61
C100	1	12	1	1	1	1	2	1	1	2	1	1	1	1	2	2	1	2	6	1	1	1	3	1	1	7	14	14	20	27	25	25	22	17	17	12	12	14	13	17	153	68
C099	2	12	3	2	2	3	3	3	2	2	3	2	2	2	4	2	4	4	2	2	2	3	2	2	2	17	26	15	13	23	24	18	21	18	19	13	13	14	14	17	136	71
C098	1	12	1	1	1	1	2	1	1	1	1	1	1	1	1	1	1	1	6	1	1	1	1	1	1	7	10	12	21	21	19	17	22	20	17	18	8	12	15	13	137	66
C097	2	12	5	1	1	3	5	4	1	2	3	2	1	1	4	2	1	4	2	3	2	3	2	5	1	9	31	18	20	17	23	19	26	22	14	9	7	10	18	19	141	63
C096	2	12	3	1	2	3	5	4	1	5	2	3	2	1	5	3	1	5	6	2	2	2	1	1	2	10	36	16	22	25	25	19	21	16	8	12	6	8	10	11	136	47
C095	2	13	3	1	1	3	5	4	1	5	3	5	2	1	5	2	1	6	6	3	2	3	3	4	3	10	38	24	21	24	23	16	13	17	8	7	10	7	8	12	122	44
C094	1	11	1	1	1	1	1	1	1	1	1	1	1	1	6	1	1	6	6	6	1	1	1	1	1	7	19	17	18	25	26	18	22	25	18	16	7	9	18	18	152	68
C093	2	11	6	3	5	6	6	6	1	6	6	5	1	1	6	6	1	6	2	6	1	6	3	6	1	18	53	25	20	27	26	14	19	23	19	9	15	12	17	14	148	67
C092	2	12	3	1	1	4	6	5	1	6	4	4	1	1	6	4	1	6	5	1	3	4	1	1	1	10	44	16	24	27	27	20	19	18	14	8	13	15	13	15	149	64
C091	1	12	1	1	1	1	2	2	1	6	1	1	1	1	1	5	1	1	6	1	1	1	1	1	1	7	20	12	27	29	26	18	28	10	26	6	6	17	10	6	164	45
C090	1	12	1	1	1	1	3	1	1	1	1	1	1	1	1	1	1	1	5	1	1	1	1	1	1	7	11	11	12	15	10	13	15	16	10	12	6	6	13	8	91	45
C089	2	12	5	1	1	6	6	5	1	1	1	6	1	1	6	1	1	6	1	1	1	1	1	1	1	7	42	7	26	17	16	22	26	14	6	23	6	30	27	16	127	102
C088	2	12	6	1	1	6	6	1	1	6	6	6	1	6	6	6	1	6	6	5	6	6	1	6	6	17	49	36	9	12	7	8	8	8	9	21	7	12	22	19	61	81
C087	1	12	1	1	2	1	4	3	1	3	1	1	1	1	3	1	3	3	1	1	1	1	1	1	1	10	20	7	22	24	28	23	24	21	20	14	11	18	17	14	162	74
C086	2	12	2	4	2	1	5	3	2	3	1	1	1	1	3	1	4	3	1	1	1	1	2	1	1	15	22	8	25	26	27	23	24	25	27	13	14	13	13	20	177	73
C085	1	12	1	3	2	1	2	3	2	3	1	2	1	1	2	1	2	2	1	1	1	1	1	1	1	12	17	7	9	9	12	16	17	14	12	13	8	13	12	14	89	60
C084	2	13	1	3	2	1	2	6	3	6	5	1	2	1	5	1	2	6	4	1	2	1	3	1	2	18	29	14	20	23	25	17	20	18	15	14	10	9	13	12	138	58
C083	2	12	6	3	4	6	6	4	5	6	3	6	3	1	6	6	6	6	2	1	2	3	2	6	2	25	52	18	17	19	19	16	15	21	8	15	8	22	18	24	115	87
C082	1	12	1	2	1	1	2	1	1	1	5	1	2	1	3	1	3	4	1	1	2	5	6	1	2	15	15	18	16	20	20	23	23	11	16	10	10	11	10	11	129	52
C081	2	12	1	1	1	1	2	1	1	2	1	1	1	1	2	1	1	2	2	1	1	1	1	1	1	7	13	8	23	20	18	19	25	23	22	15	9	15	19	20	150	78
C080	2	12	4	2	2	5	5	4	3	4	3	5	2	1	5	3	1	6	2	3	2	3	3	3	1	14	41	17	15	14	18	13	17	16	11	16	15	12	13	26	104	82
C079	1	12	2	1	2	2	3	1	2	2	1	2	1	1	1	2	3	1	1	1	1	1	1	1	1	11	16	7	23	25	29	24	21	20	20	16	11	14	21	23	162	85
C078	2	12	4	2	3	2	5	4	4	5	3	2	2	1	2	2	2	2	4	4	2	3	3	2	2	17	28	20	25	23	25	17	24	19	18	10	9	14	20	20	151	73
C077	1	13	1	2	1	1	1	1	2	1	2	1	1	1	1	1	2	1	1	1	1	2	1	1	2	11	9	9	30	29	30	26	22	27	18	7	9	11	18	17	182	62
C076	1	12	4	1	3	3	6	6	1	4	6	3	2	1	6	4	3	5	1	5	4	6	6	6	6	17	41	34	6	7	7	18	6	6	6	25	21	29	17	18	56	110
C075	1	12	2	1	1	1	3	1	1	4	1	1	1	1	6	1	1	6	1	1	1	1	1	1	1	7	25	7	14	20	22	14	16	10	9	7	6	8	6	8	105	35
C074	2	11	1	1	1	1	6	1	3	5	1	2	1	1	5	1	1	4	3	1	1	1	1	1	1	9	26	9	26	30	25	22	24	25	13	12	13	10	23	16	165	74
C073	2	13	3	3	2	2	4	4	2	5	3	2	1	1	5	2	1	5	2	2	2	3	2	2	1	13	32	14	21	23	24	18	21	20	17	15	11	18	18	18	144	80
C072	2	12	6	3	1	5	6	4	1	6	6	4	1	1	6	3	2	4	1	2	3	6	3	4	4	15	44	23	19	27	29	22	25	15	15	12	6	14	17	14	152	63
C071	1	13	2	1	2	2	5	2	1	5	3	2	1	2	1	2	2	4	1	1	3	3	1	3	1	12	25	13	22	21	24	18	19	19	15	19	9	14	13	10	138	65
C070	1	12	4	3	2	3	5	5	2	4	3	3	2	1	4	2	2	5	3	4	2	3	3	2	1	15	35	18	24	24	20	27	22	24	26	16	18	15	26	21	167	96
C069	1	12	2	1	2	1	2	1	1	3	3	1	3	1	2	1	1	1	2	1	1	3	2	1	1	12	14	11	12	14	9	15	15	7	15	12	11	6	12	13	87	54
C068	1	12	2	6	2	1	5	3	1	6	1	1	1	1	6	1	5	6	4	1	2	1	1	1	1	17	31	11	21	12	17	8	16	11	8	18	9	21	17	20	93	85
C067	2	12	6	1	1	5	6	6	1	4	6	2	1	1	6	4	1	4	6	5	6	6	6	6	6	12	43	41	22	30	30	17	10	11	6	10	6	9	19	17	126	61
C066	2	11	3	3	1	3	1	2	1	2	4	3	1	1	6	1	4	6	1	2	1	4	3	3	6	15	27	20	26	18	25	24	22	22	17	19	11	20	23	22	154	95
C065	1	12	1	1	1	1	1	6	2	1	1	1	1	1	1	1	2	6	4	1	1	1	1	1	1	9	19	10	16	23	22	15	13	12	13	13	11	11	14	12	114	61
C064	2	17	1	3	2,47785737365808	1	2	4	1	2	1	1	2	1	2	1	1	2	1	3	1	1	2	1	1	11,4778573736581	16	10	17	22	21	16	14	18	15	12	8	15	14	16	123	65
C063	2	17	2	3	2	6	2	5	1	6	3	6	1	1	6	6	1	6	3	2	4	3	1	5	2	12	45	20	21	19	23	22	16	22	12	16	6	17	20	20	135	79
C062	1	17	6	1	3	2	6	5	1	5	4	2	1	1	5	3	1	4	4	3	2	4	1	4	1	12	38	19	19	20	19	18	22	20	17	12	20	14	20	18	135	84
C061	1	17	3	3	1	1	4	4	1	4	4	1	1	1	4	3	1	4	3	2	2	4	2	1	4	12	28	18	22	23	24	20	21	21	17	17	12	19	16	18	148	82
C060	2	17	3	4	3	4	4	5	3	5	3	1	1	1	4	4	1	3	1	3	2	3	3	3	1	16	33	16	23	21	20	19	16	12	13	9	10	6	12	11	124	48
C059	2	18	3	3	2	2	4	2	1	3	1	3	1	1	4	3	1	4	4	1	1	1	1	1	1	10	28	10	24	25	25	20	18	24	18	17	17	17	18	21	154	90
C058	2	18	1	3	2	1	2	2	2	5	2	2	1	1	5	1	1	5	2	1	1	2	1	1	1	12	24	9	19	16	15	17	18	20	18	17	23	18	20	18	123	96
C057	1	17	2	2	2	1	2	1	3	6	1	1	1	1	2	1	3	2	2	1	1	1	4	1	1	13	18	11	20	25	25	22	20	24	20	8	7	8	13	12	156	48
C056	2	17	5	2	2	5	5	5	1	5	4	4	1	1	6	5	1	6	4	5	4	4	3	4	2	12	46	26	23	25	22	22	19	20	18	13	13	12	15	16	149	69
C055	2	17	2	2	2	2	3	2	3	3	2	2	1	1	2	2	1	2	2	2	2	2	1	1	1	12	20	11	19	28	28	24	10	24	13	8	6	6	8	20	146	48
C054	1	16	2	1	2	1	2	2	1	2	2	1	1	1	1	1	1	1	1	1	1	2	1	1	1	9	13	8	28	29	30	22	18	26	15	9	8	8	12	18	168	55
C053	2	17	2	3	3	1	2	1	2	4	1	1	1	1	2	1	1	1	1	1	1	1	1	1	1	12	15	7	21	25	27	20	24	24	17	18	6	7	11	15	158	57
C052	2	17	3	1	1	1	4	4	1	4	4	1	1	1	5	1	1	5	1	1	1	4	2	1	1	10	28	11	23	29	29	26	24	24	22	8	11	7	11	17	177	54
C051	2	18	5	2	1	4	6	5	1	6	6	1	2	1	6	5	3	6	4	4	3	6	5	5	1	16	44	28	28	29	29	21	22	19	16	8	10	6	6	12	164	42
C050	2	17	3	6	6	6	4,1359468726314	4	6	5	6	3	6	2	5	3	3	4	5	4	3	6	6	5	3	35	37,1359468726314	32	20	24	24	24	17	24	15	13	6	12	20	21	148	72
C049	2	17	3	3	2	2	5	5	2	4	3	2	1	1	3	2	1	4	4	3	3	3	3	2	2	13	30	20	21	27	30	21	21	21	18	10	8	11	9	20	159	58
C048	2	17	6	3	2	1	6	5	1	3	1	2	1	1	5	1	1	6	1	4	1	1	1	1	1	10	35	10	22	25	23	18	17	23	19	10	21	11	12	20	147	74
C047	2	18	5	6	5	5	5	4	3	5	2	2	3	3	5	4	3	5	1	5	3	2	1	3	2	25	40	17	17	23	22	19	25	19	22	17	16	11	14	19	147	77
C046	2	18	6	2	3	2	6	5	1	2	4	2	4	1	3	2	3	3	4	5	3	4	3	4	2	18	31	25	19	18	19	17	19	14	13	14	12	22	13	19	119	80
C045	1	17	2	1	2	1	2	2	2	1	1	1	1	1	1	1	1	1	1	1	1	1	1	1	1	9	12	7	23	22	20	21	20	14	16	6	9	7	11	11	136	44
C043	1	16	1	1	1	1	6	1	2	1	2	1	1	1	1	1	1	1	1	1	1	2	1	1	1	9	14	8	14	17	15	19	17	15	11	20	14	19	20	22	108	95
C041	2	16	2	3	2	2	3	2	2	4	3	2	1	1	3	3	2	3	4	1	1	3	2	1	2	14	24	14	21	24	22	17	23	20	19	21	10	26	22	18	146	97
C040	2	16	4	4	4	5	4	4	3	4	5	1	2,21525435769312	1	5	2	1	2	5	3	4	5	3	4	3	20,2152543576931	31	27	17	19	19	11	15	19	13	18	24	11	16	19	113	88
C039	2	16	3	2	1	3	4	4	1	5	3	3	1	1	4	3	2	4	1	1	3	3	2	2	3	11	33	15	17	12	13	16	20	18	16	21	17	18	21	20	112	97
C038	2	16	4	3	2	5	5	5	3	6	5	2	2	1	6	4	1	5	4	2	2	2	2	2	2	17	42	16	22	21	20	17	17	20	16	19	21	16	23	26	133	105
C037	1	16	1	3	2	4	6	4	1	5	3	3	1	1	4	3	1	4	4	3	2	3	2	3	1	12	34	18	22	25	24	21	21	26	24	15	9	17	22	24	163	87
C036	1	16	6	2	2	3	6	6	1	3	1	4	1	1	4	1	1	6	6	1	1	3	1	1	3	9	39	16	15	16	21	13	16	19	16	11	15	13	10	15	116	64
C035	2	16	2	2	2	1	5	5	1	5	1	1	1	1	3	1	1	4	2	1	1	1	2	1	1	9	27	9	20	19	17	16	18	18	18	14	15	16	19	15	126	79
C034	2	15	6	6	5	5	5	4	4	5	6	2	6	1	5	5	4	2	3	6	6	6	6	6	6	32	39	39	14	10	10	12	17	21	7	21	23	28	27	20	91	119
C033	1	16	1	1	5	1	4	2	1	2	1	1	1	1	1	1	3	2	1	1	1	1	4	1	1	13	15	10	23	27	26	21	20	24	19	8	8	6	18	19	160	59
C032	1	16	2	2	3	2	4	4	2	4	2	2	1	1	4	3	1	4	3	2,23647048904697	1	2	2	3	1	12	29	14,236470489047	17	20	19	19	20	16	19	12	8	15	19	14	130	68
C031	2	16	5	3	1	5	6	6	1	6	4	4	2	1	6	6	2	6	3	5	2	4	3	5	6	14	50	28	23	29	28	17	17	23	19	12	29	12	25	23	156	101
C030	1	16	1	1	1	1	6	1	5	6	6	1	1	1	1	1	1	1	1	1	1	1	1	1	1	16	19	7	29	27	21	25	19	30	17	13	11	12	19	19	168	74
C029	2	15	5	3	2	5	5	5	1	5	3	4	1	1	5	5	2	5	4	4	3	3	3	4	3	13	44	24	16	18	18	17	19	17	15	17	11	16	15	16	120	75
C028	2	16	3	2	1	4	3	2	2	5	2	5	1	1	4	4	1	5	2	5	1	2	3	2	1	10	35	16	25	22	21	21	20	26	16	10	8	10	13	20	151	61
C027	2	16	5	1	1	6	5	4	1	5	2	6	1	2	6	3	1	6	2	4	4	2	2	2	6	9	46	22	18	15	15	19	17	24	20	19	20	19	16	20	128	94
C026	2	16	3	2	2	2	6	3	1	4	2	3	2	1	5	3	1	5	2	2	5	2	1	2	1	11	34	15	17	21	22	22	22	15	21	9	9	14	14	9	140	55
C025	1	17	1	1	1	1	1	1	1	1	1	1	1	1	1	1	1	1	6	1	1	1	1	1	1	7	9	12	25	30	28	27	17	16	23	6	11	8	14	7	166	46
C024	1	16	1	1	3	1	1	2	1	3	1	1	1	1	2	1	1	2	1	1	1	1	1	1	1	9	14	7	16	18	9	22	10	20	10	10	15	10	16	14	105	65
C023	2	15	5	2	2	6	4	5	2	5	4	6	2	2	6	5	2	6	4	4	3	4	5	5	2	16	48	27	24	25	24	27	23	21	27	14	14	18	26	20	171	92
C022	1	15	2	3	6	1	4	1	1	2	1	2	1	1	5	2	1	4	1	1	1	1	2	1	1	14	23	8	26	30	28	25	20	18	19	10	11	15	14	10	166	60
C021	2	15	6	5	2	4	6	5	1	4	5	3	1	1	5	5	1	6	5	5	5	5	5	6	5	16	44	36	21	21	22	13	15	26	19	16	17	14	20	23	137	90
C020	1	17	1	1	6	1	1	2	6	1	1	1	1	1	1	1	1	1	1	1	1	1	1	1	1	17	10	7	21	24	24	22	21	23	24	8	12	10	22	18	159	70
C019	2	16	1	2	1	1	4	4	1	4	1	1	1	1	4	1	1	4	2	1	1	1	1	1	1	8	24	8	22	23	23	20	21	22	18	14	7	11	20	16	149	68
C018	2	17	4	5	6	6	5	6	5	6	6	6	4	4	6	6	4	6	5	3	6	6	5	6	5	34	51	36	9	10	8	13	13	17	8	23	24	17	21	21	78	106
C017	2	16	2	3	2	2	2	3	1	4	2	2	1	1	4	2	1	3	2	4	1	2	2	3	3	11	24	17	28	29	30	23	22	24	21	9	9	13	12	16	177	59
C016	2	16	2	5	3	2	4	4	1	6	5	1	2	1	3	6	1	2	2	4	4	5	3	3	4	18	30	25	17	24	24	24	23	18	15	13	15	13	21	14	145	76
C015	2	16	2	3	2	3	4	4	3	4	2	2	1	1	4	4	2	5	5	5	2	2	5	4	2	14	32	25	14	21	19	20	21	19	12	18	8	7	7	19	126	59
C014	1	16	3	1	1	1	4	3	1	4	1	1	1	1	4	1	1	4	1	1	1	1	1	1	1	7	25	7	21	14	10	15	12	23	8	9	8	10	13	15	103	55
C013	2	16	3	2	1	5	4	4	1	6	3	5	1	1	5	5	3	5	2	3	2	3	2	2	2	12	42	16	15	19	16	17	19	12	17	15	19	25	22	11	115	92
C012	2	16	5	4	3	5	5	4	3	6	2	5	3	1	5	6	3	5	1	2	1	2	2	3	2	19	46	13	17	17	19	15	19	23	14	13	18	17	17	23	124	88
C011	1	16	1	3	4	1	2	1	1	2	1	1	1	1	2	1	2	3	1	1	1	1	4	1	1	13	14	10	21	20	14	25	22	20	9	19	17	26	15	23	131	100
C010	2	15	2	3	1	6	2	4	3	6	6	6	1	1	6	6	1	6	5	5	4	6	6	6	4	16	44	36	23	27	28	20	20	23	16	18	10	12	17	18	157	75
C009	2	16	1	4	5	2	1	1	3	2	1	3	1	1	2	1	2	4	1	1	1	1	2	1	1	17	17	8	21	21	21	19	18	23	13	17	19	10	15	24	136	85
C008	2	16	6	3	2	5	6	6	2	6	4	5	2	2	1	6	2	6	5	5	4	4	2	4	4	17	47	28	22	23	22	24	20	24	18	11	9	16	14	19	153	69
C007	2	16	5	3	4	2	6	4	2	5	2	3	2	1	4	1	1	4	6	1	1	2	3	1	2	15	34	16	11	15	14	18	19	15	13	20	9	22	18	21	105	90
C006	2	16	5	3	2	5	6	5	2	6	1	4	2	1	6	4	5	5	1	1	2	1	1	1	1	16	46	8	13	25	22	17	18	16	20	16	24	21	20	18	131	99
C005	2	16	4	4	3	4	5	4	3	5	3	4	2	1	5	4	2	5	4	3	4	3	3	3	3	18	40	23	20	20	19	20	14	22	14	14	22	19	17	23	129	95
C004	2	16	5	5	4	6	3	5	1	6	5	3	2	1	6	6	1	4	2	5	5	5	2	3	3	19	44	25	20	19	20	25	19	20	20	14	17	17	19	18	143	85
C003	1	16	3	1	2	1	5	4	1	2	4	1	1	1	2	1	1	2	2	3	1	4	2	4	1	11	21	17	25	24	24	16	22	21	23	9	15	6	9	13	155	52
C002	2	16	5	5	3	2	5	4	1	3	3	5	5	1	4	1	1	6	3	3	4	3	2	3	2	19	35	20	9	12	11	12	16	10	20	20	17	26	27	27	90	117
C001	2	16	3	2	1	3	6	4	1	5	2	1	1	1	6	4	1	5	3	2	1	2	3	1	1	9	37	13	22	24	24	19	18	21	21	16	9	14	19	14	149	72
