# Supplementary material for: Validation of the FEEL-KJ: An Instrument to Measure Emotion Regulation Strategies in Children and Adolescents
Source: PLoS One. 2015 Sep 2;10(9):e0137080. doi: 10.1371/journal.pone.0137080 (PMC4557990; doi:10.1371/journal.pone.0137080)
Supplement: S1 Dataset — (ZIP) [file pone.0137080.s002.zip › FEEL data/FEEL data/FEEL_test_retest.csv]

ID	Leeftijd	Geslacht	Boos1	Boos2	Boos3	Boos4	Boos5	Boos6	Boos7	Boos8	Boos9	Boos10	Boos11	Boos12	Boos13	Boos14	Boos15	Boos16	Boos17	Boos18	Boos19	Boos20	Boos21	Boos22	Boos23	Boos24	Boos25	Boos26	Boos27	Boos28	Boos29	Boos30	Bang1	Bang2	Bang3	Bang4	Bang5	Bang6	Bang7	Bang8	Bang9	Bang10	Bang11	Bang12	Bang13	Bang14	Bang15	Bang16	Bang17
00714131a	11	1	3	3	4	5	3	4	3	3	4	3	4	3	3	3	2	2	3	3	2	4	4	3	3	2	2	2	4	3	3	2	4	3	4	4	3	4	3	3	2	3	3	4	3	2	3	2	4
01000951b	11	1	4	2	4	2	1	1	1	1	1	2	4	3	1	1	4	1	5	4	3	1	1	1	1	3	3	3	4	4	3	1	3	3	5	5	2	3	2	3	2	2	4	3	1	1	4	4	5
01002593a	12	1	4	4	2	4	3	4	4	4	5	3	2	2	4	4	4	2	2	4	4	3	3	4	4	3	4	2	3	2	3	3	2	3	3	2	4	4	2	3	4	4	3	3	2	2	4	3	3
19892280a	11	1	1	1	1	1	1	1	1	1	1	1	1	1	1	5	1	3	1	1	1	1	5	5	3	1	1	3	1	1	1	3	4	1	5	5	3	4	1	1	2,17380284598316	5	5	5	1	1	5	5	5
20056164a	13	2	2	4	4	4	3	5	2	3	1	2	4	4	3	1	5	4	5	4	2	4	3	4	3	4	4	2	4	4	2	1	4	3	5	4	1	4	2	2	2	4	5	5	3	1	5	4	4
00600537a	13	1	3	2	4	5	5	4	2	5	4	1	3	2	1	3	4	2	3	4	3	3	4	3	1	5	4	2	4	3	4	3	4	2	4	5	5	3	1	4	1	5	4	3	1	2	5	2	3
00600589a	10	2	3	4	5	3	2	3	3	3	1	2	3	2	1	2	2	3	4	4	3	2	1	1	2	3	4	5	4	3	2	1	4	3	4	5	2	3	4	1	2	1	1	3	1	2	2	1	3
00600589b	12	1	3	3	2	5	3	3	2	3	2	2	2	1	2	2	3	3	3	3	1	3	3	3	1	1	1	4	3	3	3	3	5	1	3	3	3	3	3	3	3	2	4	2	3	2	3	3	2
00603899a	14	2	2	5	4	3	4	2	4	5	3	1	3	2	5	4	3	4	4	2	1	5	1	4	4	5	5	3	2	3	2	5	2	1	3	4	1	4	1	5	3	4	3	4	1	5	1	4	3
00605450a	10	1	3	4	5	2	3	3	2	3	1	4	4	3	3	2	4	3	5	3	3	4	4	2	3	2	1	2	3	3	4	2	4	4	4	4	3	3	2	5	3	4	3	3	2	3	4	3	3
00701235a	11	2	3	3	4	4	4	3	3	3	2	4	3	3	3	2	3	3	4	3	3	3	3	2	2	4	3	3	4	3	3	3	3	3	4	4	3	3	3	3	3	3	4	4	2	3	4	3	4
00701235b	12	2	3	4	5	3	1	3	4	2	4	4	4	4	2	3	3	2	4	4	3	3	4	4	3	2	2	2	4	4	3	3	2	4	2	1	1	2	1	2	5	2	2	2	1	5	1	2	2
00701571a	12	2	4	2	1	3	1	2	2	1	2	1	2	1	2	3	2	1	1	3	3	2	1	5	3	3	2	1	2	3	2	1	2	4	3	2	1	2	1	1	2	1	1	1	1	3	1	1	2
00703479a	14	2	4	4	2	2	3	2	3	3	4	2	4	3	3	2	3	4	2	3	3	2	1	2	3	5	4	3	2	4	3	4	4	3	4	4	3	4	1	3	2	5	5	4	2	3	5	4	4
00703806a	12	1	4	5	1	1	2	2	1	1	4	3	2	1	2	4	3	2	1	1	1	2	2	4	4	3	1	1	2	2	2	3	1	4	2	1	2	3	3	1	2	1	2	3	4	2	3	2	2
00706506a	11	1	1	3	3	4	2	4	3	3	2	3	4	3	3	4	4	4	3	4	1	5	3	3	4	3	3	4	3	4	3	3	3	1	4	2	5	4	5	3	3	1	3	4	2	1	3	4	3
00706506b	13	1	3	3	4	5	4	4	1	3	2	2	3	3	3	2	3	3	2	4	3	5	1	2	3	3	2	4	4	2	4	1	3	2	3	5	5	3	1	2	1	3	4	2	1	1	2	3	3
00706670a	13	2	4	3	3	3	3	3	3	3	2	2	4	3	1	3	2	3	2	3	3	3	3	3	3	3	3	3	2	3	3	3	3	3	2	3	3	3	4	4	4	4	3	3	2	3	3	3	3
00706887a	14	1	3	1	3	2	5	2	4	3	4	2	3	2	4	4	4	2	3	3	2	3	2	5	4	3	4	2	3	3	1	4	3	2	4	4	3	3	2	1	2	4	4	3	1	2	4	2	4
00706936a	12	1	4	4	3	1	1	4	1	4	4	1	1	1	1	5	1	1	1	2	2	1	1	5	4	5	1	1	1	1	1	5	4	2	4	3	1	3	1	5	1	5	1	1	1	5	5	5	1
00714131b	12	2	3	3	4	5	3	4	2	3	2	1	5	2	2	3	2	2	3	4	2	3	3	3	2	4	2	3	3	2	3	2	3	3	4	4	3	3	2	3	1	3	3	4	2	3	2	3	4
00800031b	10	1	3	1	1	2	5	3	1	5	4	1	3	2	3	2	2	1	2	3	2	1	3	5	4	4	5	1	2	1	2	4	3	1	2	2	5	2	4	1	3	1	3	2	1	3	1	1	2
00800326a	11	2	3	1	1	1	5	1	4	3	1	1	1	3	2	4	3	3	1	3	3	4	1	4	1	3	2	4	1	3	1	3	5	5	1	5	4	5	1	1	5	1	5	5	1	1	5	1	5
00800771a	12	2	3	4	3	4	2	4	1	2	1	3	4	2	1	2	2	2	3	4	4	2	1	2	1	2	1	3	4	5	1	2	4	2	5	5	3	4	1	1	1	2	1	4	1	2	4	1	5
00800879a	13	1	4	4	5	5	3	5	1	3	1	3	4	4	1	1	5	3	5	5	5	5	3	1	1	2	2	3	5	5	3	2	4	4	4	5	5	5	5	1	1	3	4	5	1	2	4	2	5
00800879b	12	2	4	5	3	4	5	4	5	3	3	2	2	5	1	5	5	5	3	5	5	4	5	4	3	2	1	1	5	5	4	3	5	4	3	4	3	5	1	5	3	3	3	4	2	3	5	4	3
00800910a	11	2	3	2	2	1	5	2	4	4	4	3	2	3	2	1	3	2	2	3	2	4	4	2	3	4	3	3	2	1	4	3	3	4	3	3	4	2	4	5	2	4	3	4	1	3	4	3	2
00800910b	13	2	4	2	3	4	4	4	2	3	2	3	3	4	1	3	3	2	4	4	3	5	3	1	2	2	3	5	4	3	3	2	3	3	4	4	3	4	2	3	1	3	4	4	1	3	3	3	4
00800919a	12	1	4	3	3	2	4	3	4	2	4	2	3	2	2	2	2	1	2	2	2	3	2	5	1	1	3	1	2	1	2	1	4	2	4	2	4	4	2	2	4	4	2	3	1	4	2	2	4
00800934a	13	2	3	4	3	2	2	3	3	2	3	1	3	2	2	3	3	3	4	3	3	4	4	2	1	2	4	3	3	2	3	2	3	3	4	4	3	3	1	4	2	4	3	3	1	3	4	2	5
00801149a	11	2	5	2	1	4	3	5	3	4	2	2	4	2	1	1	2	4	1	1	3	2	2	1	1	3	4	1	4	4	2	1	2	2	3	4	3	1	1	2	1	3	2	4	1	3	4	3	4
00801149b	13	2	4	4	3	4	3	2	4	3	4	3	3	3	2	3	3	2	2	2	3	4	3	3	3	2	4	2	3	2	3	3	4	4	5	4	2	3	2	3	3	3	4	3	2	2	3	3	4
00801156a	14	2	3	3	4	2	3	2	1	3	2	3	2	4	3	5	3	3	1	2	2	4	4	4	4	2	5	4	1	3	1	2	5	3	5	1	1	3	5	4	4	5	2	3	1	5	4	1	5
00801156b	11	2	3	4	3	2	3	2	1	3	1	3	3	2	1	3	3	1	1	2	1	2	1	1	1	2	1	1	3	1	3	1	4	2	5	4	3	2	1	2	1	2	2	3	1	1	3	1	4
00801315a	11	1	2	2	3	2	4	3	1	2	2	1	2	2	1	2	2	2	2	2	3	2	2	2	2	4	2	4	3	3	2	2	3	2	2	2	4	3	1	1	2	2	2	2	2	2	3	1	1
00801456a	12	1	3	4	4	4	2	4	1	2	1	4	4	4	1	3	3	4	4	4	4	4	3	3	1	2	3	3	4	4	3	2	4	4	4	4	2	4	2	2	1	3	3	3	2	4	3	3	4
00801742a	13	2	3	4	2	3	1	4	2	3	4	3	5	1	4	5	1	3	3	4	4	2	1	5	5	4	3	1	3	2	3	4	5	4	5	3	2	4	1	1	4	5	5	3	1	3	5	3	5
00801769a	14	2	3	3	2	2	4	3	3	2	2	3	3	4	4	4	4	3	4	3	3	3	3	4	4	2	3	2	3	3	3	2	2	2	3	3	3	3	3	3	3	4	3	3	3	2	4	4	4
00801916a	12	2	2	4	2	3	1	4	2	3	2	2	4	3	1	1	2	3	2	4	3	2	2	3	1	3	2	2	3	4	1	1	4	3	2	2	3	2	2	4	3	4	4	2	1	1	3	4	2
00802158a	13	2	5	5	5	3	3	5	2	4	2	1	4	5	2	2	4	3	2	4	2	4	1	3	2	4	1	4	3	3	3	1	4	4	1	1	1	4	3	2	4	3	3	3	1	1	3	1	3
00802291a	11	2	2	5	3	4	1	3	2	3	5	4	3	2	3	3	3	4	3	2	4	3	5	2	3	2	3	3	2	4	3	4	2	3	5	3	1	3	4	2	5	4	4	1	2	5	1	2	5
00802500b	12	2	4	5	2	2	2	3	2	3	2	2	2	3	3	2	2	3	3	3	2	4	2	2	3	4	2	2	3	4	3	1	1	2	2	4	3	4	1	4	3	5	3	4	2	3	4	1	3
00802667a	15	2	4	5	1	1	5	1	5	4	5	1	5	1	2	4	1	3	2	1	1	3	1	5	3	3	5	1	3	5	1	3	3	5	1	5	5	5	1	1	5	2	4	1	1	1	5	1	1
00802915a	14	2	4	5	3	5	2	4	1	2	1	4	4	5	4	4	4	3	4	5	4	2	2	4	4	3	1	2	4	4	3	1	4	5	5	5	1	4	1	4	3	4	4	2	1	4	4	4	5
00803528a	14	1	4	4	4	5	3	4	2	2	2	2	3	3	2	2	4	4	4	4	5	4	4	3	2	3	2	3	4	4	3	2	4	3	2	1	4	4	2	3	2	3	3	4	2	2	4	4	4
00803588a	12	2	4	2	2	4	4	5	3	4	2	3	3	3	1	2	5	4	2	3	3	2	2	1	1	2	2	3	4	3	3	2	5	3	4	4	3	4	1	1	1	2	4	1	1	3	4	2	2
00803588b	11	1	4	5	2	3	1	4	1	1	1	3	3	2	1	4	3	1	1	4	3	3	2	4	3	4	3	1	4	3	2	2	4	4	5	4	2	3	1	1	1	4	5	5	1	3	5	3	5
00803695a	13	2	3	2	5	3	4	3	5	5	4	3	2	2	3	4	2	2	3	3	2	4	2	4	3	3	4	1	3	3	2	4	3	3	5	4	3	3	1	2	2	3	3	2	2	3	2	3	4
00803704a	14	2	1	2	4	3	1	2	1	3	1	3	2	4	2	5	3	3	4	4	4	3	2	4	3	2	2	1	4	3	2	2	2	3	4	4	2	3	1	2	1	2	4	3	2	3	5	2	4
00803814a	14	1	4	4	4	3	3	3	2	5	3	4	5	4	3	3	3	5	4	4	4	2	2	3	2	5	4	3	3	5	3	2	2	2	5	3	5	2	2	2	2	5	5	4	2	5	3	3	5
00803940a	10	2	4	2	5	4	4	2	4	3	3	2	4	4	5	4	3	4	4	4	2	4	2	3	4	4	4	2	4	4	2	3	4	4	4	4	1	4	1	1	1	3	3	4	1	5	4	1	5
00803970a	12	1	4	3	3	4	3	4	3	2	2	3	4	3	1	2	2	1	3	4	3	2	2	2	1	2	2	3	4	4	2	2	3	3	4	2	2	3	5	4	2	2	3	3	1	3	2	3	4
00804007a	10	2	4	3	3	3	3	3	4	4	4	3	3	3	3	3	4	4	3	3	3	4	3	3	3	3	3	2	3	3	2	2	3	4	4	4	4	4	3	4	3	3	3	3	3	3	3	3	4
00804007b	13	2	3	4	3	5	3	4	1	3	2	4	4	4	2	4	3	4	2	3	3	4	2	4	3	2	3	2	1	4	3	3	5	3	4	4	3	1	3	1	1	1	3	3	1	3	4	1	3
00804017a	14	1	3	4	5	4	2	4	1	2	1	2	2	1	2	1	1	2	4	4	4	3	3	3	2	3	4	2	3	3	1	3	2	4	5	3	1	4	1	1	1	2	3	1	1	1	1	1	5
00804095a	14	2	4	4	4	4	3	3	2	4	2	3	4	3	3	4	3	3	3	4	4	3	3	2	3	3	2	4	3	3	3	2	4	4	3	3	2	4	2	3	2	4	4	3	3	3	4	3	3
00804102a	14	2	3	3	4	4	3	3	2	2	3	4	4	3	1	1	3	2	4	3	4	3	3	3	2	3	3	2	4	3	3	3	4	3	4	4	1	2	5	2	1	3	3	2	1	3	5	4	5
00804188a	10	2	3	4	3	5	5	3	1	1	1	1	1	1	1	1	1	1	1	1	1	3	4	1	5	3	1	3	1	1	1	3	1	3	1	1	5	1	1	1	4	4	1	1	1	5	1	1	1
00804278a	10	2	5	3	5	5	1	5	1	3	1	5	5	5	1	1	5	5	5	5	5	5	5	3	5	5	5	5	5	5	1	1	5	5	5	5	5	5	1	5	1	5	5	5	1	1	5	5	5
00804568a	10	2	2	3	4	2	1	4	2	3	5	5	5	3	1	3	3	3	3	4	4	2	1	1	1	2	5	5	4	3	3	2	1	1	4	1	4	2	1	1	5	5	1	1	1	5	1	1	3
00804679a	14	2	3	2	1	1	4	1	5	5	4	5	5	4	5	5	1	5	5	3	1	1	1	5	5	4	4	1	1	1	3	2	5	2	4	1	4	4	4	1	3	5	5	4	3	3	4	4	1
00804815a	13	2	2	3	3	4	4	4	1	3	1	2	3	3	1	2	2	3	3	4	3	3	3	3	2	4	5	4	3	4	2	2	4	2	5	5	5	5	1	1	1	2	3	3	1	1	5	3	5
00804815b	11	1	4	4	3	1	2	5	3	2	2	3	4	2	2	2	1	3	1	2	2	3	4	3	1	3	4	4	1	4	1	4	4	3	4	3	3	4	1	2	1	3	3	3	1	2	5	3	4
00804838a	14	1	3	4	5	4	2	4	2	2	1	1	3	4	3	3	4	2	5	4	4	2	3	3	2	2	4	3	3	4	4	1	3	2	5	4	2	4	1	2	1	3	4	4	1	2	4	2	3
00804843a	13	1	3	4	3	5	2	3	2	1	1	3	4	2	1	5	3	2	3	3	2	3	2	4	1	3	4	1	3	3	2	2	5	1	5	5	3	5	1	1	1	3	4	5	1	2	5	4	5
00805172a	11	1	3	4	5	5	2	5	1	1	1	3	4	1	1	1	2	3	5	5	3	3	5	2	1	1	1	4	5	3	1	1	3	5	5	5	2	5	1	2	1	1	3	1	1	2	3	2	5
00805223a	11	2	4	3	4	5	1	3	4	2	1	3	5	5	1	1	3	3	5	5	4	4	3	1	1	4	3	2	3	5	3	3	4	3	5	4	2	4	1	3	1	3	4	5	1	2	3	3	4
00805520b	13	1	4	4	4	4	2	5	1	3	2	3	3	2	2	2	4	4	4	4	4	3	3	3	2	2	3	3	4	4	3	2	4	5	4	4	2	4	2	3	2	4	4	4	2	3	4	4	4
00805764a	14	1	3	2	3	4	4	4	3	3	4	1	2	3	3	4	4	3	3	3	3	3	2	3	4	4	3	3	3	3	2	2	4	2	2	3	3	4	2	1	2	4	4	4	1	4	4	1	4
00806197a	13	2	4	5	3	2	1	1	2	2	4	1	1	1	2	2	3	1	1	2	5	3	2	3	1	5	4	1	3	3	1	5	5	4	3	2	4	5	1	5	1	1	5	5	1	1	3	1	5
00806617a	11	1	2	3	1	1	3	4	3	3	2	1	4	3	1	3	1	4	1	4	3	3	3	2	2	3	2	2	1	3	3	2	2	2	3	2	3	4	2	3	2	2	4	2	1	3	2	1	2
00806655a	12	1	3	3	4	4	3	3	4	2	3	3	3	2	3	4	3	3	4	4	4	4	3	3	3	3	3	3	3	3	3	2	4	2	4	1	4	3	1	1	2	5	5	3	1	2	4	1	4
00900168a	14	2	4	1	1	1	5	2	5	2	4	1	2	2	5	5	3	2	2	2	2	2	1	1	5	5	5	1	1	1	2	5	3	2	2	2	5	5	5	3	5	1	2	2	4	5	3	2	2
00900655a	13	2	3	4	4	3	2	3	2	4	3	4	4	3	2	3	4	3	2	3	4	4	2	3	2	4	2	3	3	3	2	3	4	4	4	4	2	3	2	4	2	5	4	4	1	4	4	2	5
00900655b	10	2	5	5	4	3	5	5	3	5	2	5	5	5	2	5	5	4	5	5	5	5	1	3	1	3	5	3	5	5	4	1	1	5	5	1	1	1	5	1	5	5	5	1	1	5	5	3	5
00907369a	13	2	2	2	4	4	4	3	3	2	3	1	2	2	3	4	1	3	1	3	1	4	4	4	4	2	1	2	3	3	2	3	4	3	4	4	2	3	1	3	1	1	3	2	1	4	5	2	5
00908025a	13	2	3	1	2	4	5	4	3	1	3	2	3	4	1	2	3	4	4	4	3	3	3	2	4	3	3	3	4	2	3	2	4	3	5	4	2	4	1	1	1	2	3	4	1	3	4	3	3
00908103a	10	2	3	4	3	2	1	3	3	2	1	2	3	2	1	1	3	2	3	3	3	2	2	1	1	3	3	4	5	4	1	3	2	3	3	3	2	3	2	3	1	2	3	2	1	3	2	3	3
01000951a	14	1	4	4	5	4	3	5	3	3	2	3	4	2	3	2	4	3	5	5	3	4	4	3	3	2	5	3	3	4	2	2	4	2	5	5	4	4	1	4	2	4	4	3	3	2	2	2	5
19609830a	12	1	3	3	2	2	2	1	4	2	4	2	4	2	4	4	1	1	1	1	2	3	4	4	3	3	2	1	1	3	2	2	3	4	4	2	2	2	1	4	2	3	3	2	1	3	4	2	2
20044723a	14	1	3	4	4	4	3	2	2	3	1	3	2	3	2	3	2	3	4	5	3	4	3	3	3	2	1	3	4	4	2	1	4	2	4	4	3	4	1	2	2	3	4	4	2	2	3	3	4
00701982a	12	2	4	3	2	2	1	5	1	1	1	3	1	5	1	2	1	3	3	5	1	5	5	4	2	1	1	1	2	3	3	1	5	1	2	3	5	5	1	1	1	1	1	1	1	1	1	1	1
00701982b	10	2	5	3	5	3	2	4	3	4	1	2	4	5	1	2	4	4	5	5	3	5	3	1	2	1	4	4	5	3	5	1	3	1	5	5	3	4	1	2	1	1	1	2	1	1	3	3	5
00702246a	10	2	3	4	3	3	3	3	2	3	3	4	4	3	1	2	3	2	3	2	4	3	3	3	2	2	3	1	1	4	2	3	2	4	3	3	3	3	2	3	2	3	3	2	1	3	3	3	3
00706043a	14	2	1	2	1	3	2	1	2	3	5	1	1	1	1	2	1	1	2	1	4	3	4	2	3	4	5	3	1	1	4	5	2	2	5	1	4	4	1	1	2	1	4	5	1	3	5	3	5
00800078a	12	2	3	5	3	5	1	4	2	2	2	3	3	2	2	3	4	3	1	3	4	4	3	2	2	2	3	4	4	4	2	2	3	5	4	4	1	4	1	1	1	3	4	4	2	2	3	2	4
00800078b	10	1	4	3	4	4	3	3	1	2	2	1	3	3	1	1	4	3	4	4	3	4	4	1	1	3	4	3	4	5	3	1	5	3	4	4	4	4	1	3	2	4	3	4	1	1	4	3	4
00802181a	13	2	5	4	4	4	1	3	3	2	3	4	4	3	4	5	3	3	5	4	3	2	2	5	3	4	3	1	4	4	4	2	3	4	4	4	1	4	3	2	1	2	3	4	2	2	3	2	3
00802272a	11	1	2	2	3	3	3	3	2	2	4	2	2	1	3	4	2	1	4	2	2	5	3	2	2	3	1	1	2	1	1	3	3	1	1	1	2	1	1	2	1	3	1	1	1	1	3	1	1
00802272b	13	1	3	3	2	2	3	4	1	2	2	3	5	2	3	4	4	2	1	3	1	4	2	3	2	4	3	2	4	3	2	3	4	1	3	3	5	4	1	3	2	4	3	5	1	1	5	2	2
00802500a	10	1	4	3	3	4	4	4	1	2	1	1	3	3	1	1	4	1	3	5	1	5	1	3	1	1	1	1	5	4	4	5	5	1	5	5	4	5	1	1	5	1	1	1	1	1	1	1	5
00802937a	13	2	4	1	2	2	5	3	5	3	3	1	4	2	2	4	4	2	2	2	1	3	5	3	2	2	4	4	2	3	3	2	2	3	1	1	2	4	1	2	3	1	4	1	2	5	2	1	1
00802937b	11	2	3	4	3	3	3	3	4	3	1	3	3	3	1	1	1	3	1	3	3	3	3	3	3	3	1	1	3	3	3	3	3	3	3	1	3	1	1	3	1	1	3	3	1	1	3	1	3
00804611a	12	2	1	1	3	4	4	5	1	3	2	3	1	4	2	3	3	1	1	1	1	1	2	3	1	4	1	1	1	4	1	2	1	1	3	1	3	2	1	1	1	3	4	2	1	1	1	1	1
00804629a	12	2	3	4	1	1	4	2	4	4	5	1	1	1	1	1	1	3	2	1	1	1	1	2	2	5	1	1	1	2	3	3	5	5	5	4	4	5	5	2	2	5	5	3	1	1	5	3	5
00805866a	12	1	3	3	4	4	3	4	2	3	1	3	4	4	1	2	3	4	3	3	4	3	3	2	2	2	3	2	4	4	3	2	3	3	4	4	2	3	2	3	1	5	5	4	1	2	3	3	4
00807612a	13	2	4	4	4	5	2	5	1	3	2	4	4	3	4	4	3	3	4	4	2	4	3	3	4	3	3	2	4	3	3	2	4	4	5	5	4	4	2	2	2	3	4	4	1	2	4	2	4
01007090a	10	2	2	3	4	5	4	3	2	1	1	2	3	4	5	4	2	3	4	5	4	3	2	1	3	3	4	5	4	3	2	1	5	4	3	4	3	2	1	3	2	2	4	1	1	2	3	2	3
20056164a	10	2	2	4	4	4	3	5	2	3	1	2	4	4	3	1	5	4	5	4	2	4	3	4	3	4	4	2	4	4	2	1	4	3	5	4	1	4	2	2	2	4	5	5	3	1	5	4	4
[truncated: 183 more columns]
