# Supplementary material for: Validation of the FEEL-KJ: An Instrument to Measure Emotion Regulation Strategies in Children and Adolescents
Source: PLoS One. 2015 Sep 2;10(9):e0137080. doi: 10.1371/journal.pone.0137080 (PMC4557990; doi:10.1371/journal.pone.0137080)
Supplement: S1 Dataset — (ZIP) [file pone.0137080.s002.zip › FEEL data/Label information.txt]

FEEL: contains all FEEL data
	ID: identifier
	geslacht: gender (1 = male, 2 = female)
	leeftijd: age
	scholing: education level (0 = none, 1 = special primary education, 2 = primary education, 3 = special secondary education, 4 = vocational secondary education, 5 = art secondary education, 6 = technical secondary education, 7 = academic secondary education, 8 = higher education, 9 = undefined secondary education
	hollklasse: SES classification (1 = higher, 2 = higher-middle, 3 = middle, 4 = lower-middle, 5 = lower)
	Boos1 - Boos30: FEEL item scores for the emotion anger
	Bang1 - Bang30: FEEL item scores for the emotion anxiety
	Droef1 - Droef30: FEEL item scores for the emotion sadness
	probgerichthandelen: FEEL problem solving
	afleiding: FEEL distraction
	anderestemming: FEEL humor enhancement
	accepteren: FEEL scale acceptance
	vergeten: FEEL forgetting
	cognprobopl: FEEL cognitive problem solving
	herevaluatie: FEEL revaluation
	opgeven: FEEL giving up
	agressie: FEEL aggressive actions
	terugtrekken: FEEL withdrawal
	zelfdevaluatie: FEEL self-devaluation
	perseveratie: FEEL rumination
	Adaptief: FEEL adaptive emotion regulation
	Maladaptief: FEEL maladaptive emotion regulation
FEEL_test_retest: contains all test-retest data (note: measurements at time 2 are denoted with "T2")
	ID: identifier
	geslacht: gender (1 = male, 2 = female)
	leeftijd: age
	Boos1 - Boos30: FEEL item scores for the emotion anger
	Bang1 - Bang30: FEEL item scores for the emotion anxiety
	Droef1 - Droef30: FEEL item scores for the emotion sadness
	probgerichthandelen: FEEL problem solving
	afleiding: FEEL distraction
	anderestemming: FEEL humor enhancement
	accepteren: FEEL scale acceptance
	vergeten: FEEL forgetting
	cognprobopl: FEEL cognitive problem solving
	herevaluatie: FEEL revaluation
	opgeven: FEEL giving up
	agressie: FEEL aggressive actions
	terugtrekken: FEEL withdrawal
	zelfdevaluatie: FEEL self-devaluation
	perseveratie: FEEL rumination
	Adaptief: FEEL adaptive emotion regulation
	Maladaptief: FEEL maladaptive emotion regulation
FEEL_CBCL: contains all data for the FEEL-CBCL associations
	ID: identifier
	geslacht: gender (1 = male, 2 = female)
	leeftijd: age
	anxd_r: CBCL anxious/depressed sum
	witd_r: CBCL withdrawn/depressed sum
	soma_r: CBCL somatic complaints sum
	rule_r: CBCL rule-breaking sum
	aggr_r: CBCL aggressive behavior sum
	intn_r: CBCL internalizing problems sum
	extn_r: CBCL internalizing problems sum
	totp_r: CBCL total problems sum
	probgerichthandelen: FEEL problem solving
	afleiding: FEEL distraction
	anderestemming: FEEL humor enhancement
	accepteren: FEEL scale acceptance
	vergeten: FEEL forgetting
	cognprobopl: FEEL cognitive problem solving
	herevaluatie: FEEL revaluation
	opgeven: FEEL giving up
	agressie: FEEL aggressive actions
	terugtrekken: FEEL withdrawal
	zelfdevaluatie: FEEL self-devaluation
	perseveratie: FEEL rumination
	Adaptief: FEEL adaptive emotion regulation
	Maladaptief: FEEL maladaptive emotion regulation
FEEL_SPPA: contains all data for the FEEL-SPPA associations
	ID: identifier
	geslacht: gender (1 = male, 2 = female)
	leeftijd: age
	cbsa1 - cbsa10: SPPA item scores (r denotes reverse scored)
	cbsafysiek: SPPA physical self-worth
	cbsazelf: SPPA global self-worth
	probgerichthandelen: FEEL problem solving
	afleiding: FEEL distraction
	anderestemming: FEEL humor enhancement
	accepteren: FEEL scale acceptance
	vergeten: FEEL forgetting
	cognprobopl: FEEL cognitive problem solving
	herevaluatie: FEEL revaluation
	opgeven: FEEL giving up
	agressie: FEEL aggressive actions
	terugtrekken: FEEL withdrawal
	zelfdevaluatie: FEEL self-devaluation
	perseveratie: FEEL rumination
	Adaptief: FEEL adaptive emotion regulation
	Maladaptief: FEEL maladaptive emotion regulation
FEEL_CDI: contains all data for the FEEL-CDI associations
	ID: identifier
	geslacht: gender (1 = male, 2 = female)
	leeftijd: age
	cdi1 - cdi27: CDI item scores (r denotes reverse scored)
	CDI_tot: CDI total score
	probgerichthandelen: FEEL problem solving
	afleiding: FEEL distraction
	anderestemming: FEEL humor enhancement
	accepteren: FEEL scale acceptance
	vergeten: FEEL forgetting
	cognprobopl: FEEL cognitive problem solving
	herevaluatie: FEEL revaluation
	opgeven: FEEL giving up
	agressie: FEEL aggressive actions
	terugtrekken: FEEL withdrawal
	zelfdevaluatie: FEEL self-devaluation
	perseveratie: FEEL rumination
	Adaptief: FEEL adaptive emotion regulation
	Maladaptief: FEEL maladaptive emotion regulation
FEEL_CERQ: contains all data for the FEEL-CERQ associations
	ID: identifier
	geslacht: gender (1 = male, 2 = female)
	leeftijd: age
	CERQ_1 - CERQ_36: CERQ item scores
	CERQ_schuldzz: CERQ self blame
	CERQ_accep: CERQ acceptance
	CERQ_rum: CERQ rumination
	CERQ_concpos: CERQ positive refocusing
	CERQ_concpla: CERQ refocus on planning
	CERQ_posher: CERQ positive reappraisal
	CERQ_relat: CERQ putting into perspective
	CERQ_cata: CERQ catastrophizing
	CERQ_schuldand: CERQ blaming others
	Adaptive: CERQ adaptive emotion regulation
	Maladaptive: CERQ non-adaptive emotion regulation
	probgerichthandelen: FEEL problem solving
	afleiding: FEEL distraction
	anderestemming: FEEL humor enhancement
	accepteren: FEEL scale acceptance
	vergeten: FEEL forgetting
	cognprobopl: FEEL cognitive problem solving
	herevaluatie: FEEL revaluation
	opgeven: FEEL giving up
	agressie: FEEL aggressive actions
	terugtrekken: FEEL withdrawal
	zelfdevaluatie: FEEL self-devaluation
	perseveratie: FEEL rumination
	Adaptief: FEEL adaptive emotion regulation
	Maladaptief: FEEL maladaptive emotion regulation
FEEL_EDI: contains all data for the FEEL-EDI associations
	ID: identifier
	geslacht: gender (1 = male, 2 = female)
	leeftijd: age
	EDI1 - EDI23: EDI item scores (note: r denotes reverse scored)
	B: EDI bulimia
	BD: EDI body dissatisfaction
	DT: EDI drive for thinness
	probgerichthandelen: FEEL problem solving
	afleiding: FEEL distraction
	anderestemming: FEEL humor enhancement
	accepteren: FEEL scale acceptance
	vergeten: FEEL forgetting
	cognprobopl: FEEL cognitive problem solving
	herevaluatie: FEEL revaluation
	opgeven: FEEL giving up
	agressie: FEEL aggressive actions
	terugtrekken: FEEL withdrawal
	zelfdevaluatie: FEEL self-devaluation
	perseveratie: FEEL rumination
	Adaptief: FEEL adaptive emotion regulation
	Maladaptief: FEEL maladaptive emotion regulation
